# Supplementary material for: Turnover number predictions for kinetically uncharacterized enzymes using machine and deep learning
Source: Nat Commun. 2023 Jul 12;14:4139. doi: 10.1038/s41467-023-39840-4 (PMC10338564; doi:10.1038/s41467-023-39840-4)
Supplement: Supplementary file 4 — Source Data [file 41467_2023_39840_MOESM4_ESM.xlsx]

## Sheet: Figure 3a
	str_fp	diff_fp	DRFP	ESM1b	ESM1b_ts	ESM1b_ts_DRFP	ESM1b_ts_DRFP_mean
CV1 R2	0.3017	0.3354	0.3244	0.3721	0.3681	0.3991	0.4033
CV2 R2	0.2814	0.277	0.302	0.3488	0.345	0.3444	0.3835
CV3 R2	0.2323	0.28	0.3337	0.2894	0.3467	0.2708	0.3919
CV4 R2	0.3361	0.3187	0.3251	0.4219	0.4077	0.4194	0.4204
CV5 R2	0.2534	0.2689	0.3133	0.2978	0.2659	0.2993	0.3489
test set R2	0.3069	0.3386	0.3821	0.3452	0.3689	0.4028	0.4363

## Sheet: Figure 3b
	str_fp	diff_fp	DRFP	ESM1b	ESM1b_ts	ESM1b_ts_DRFP	ESM1b_ts_DRFP_mean
CV1 MSE	0.9176	0.8734	0.8877	0.8251	0.8303	0.7896	0.784
CV2 MSE	0.9057	0.9112	0.8796	0.8206	0.8255	0.8262	0.7769
CV3 MSE	1.0156	0.9526	0.8815	0.9401	0.8643	0.9647	0.8045
CV4 MSE	1.0645	1.0925	1.0821	0.927	0.9497	0.931	0.9293
CV5 MSE	1.1289	1.1055	1.0383	1.0618	1.11	1.0595	0.9845
test set MSE	0.9936	0.9482	0.8858	0.9387	0.9047	0.8561	0.8081

## Sheet: Figure 4
Predicted kcat [1/s]	Measured kcat [1/s]
0.7815	2.3404
0.5372	-0.0362
0.9272	1.3222
0.9599	0.6435
0.9331	0.6532
1.1571	-0.0969
1.6345	2.1761
0.9336	3.6628
-0.1602	-0.1367
0.8214	0.6532
-1.2132	-1.699
0.4021	0.8865
0.8821	-0.4243
1.3127	0.3324
-0.1754	-0.4559
1.382	0.6628
-0.775	-0.5735
0.3024	-0.5229
1.1024	3.0353
1.1399	0.917
1.3917	1.0492
1.5554	0.8633
1.169	0.5441
1.5854	2.3617
1.3796	0.9345
0.8241	0.4771
1.2459	0.1461
0.907	0.1901
0.8026	0.8645
1.0086	0.5465
0.8384	-0.3952
0.5385	0.6911
1.8186	0.301
0.9373	1.3071
0.6517	0.5563
-0.8636	-0.9564
0.6091	1.6618
1.3794	2.0755
1.3571	4.5831
0.9651	3.4191
0.4797	1.4314
1.8642	2.0531
1.9751	2.179
0.4962	0.415
0.632	0.8293
1.5482	1.1461
0.9653	1.0864
1.6224	0.3617
0.846	1.2405
1.1837	1.2243
0.4298	0.5465
-0.9357	-0.801
0.9544	1.1875
1.7234	1.0396
1.4656	0.7782
0.9519	1.2227
1.4199	1.9494
0.3278	-0.5229
1.2396	1.2833
0.636	0.5945
1.1389	1.7604
1.341	1.9445
1.0329	2.3222
0.5027	0
0.5459	-0.4949
1.5211	1.0792
-1.2728	-0.7305
0.5757	-0.0362
0.5704	1.7559
1.5449	0.1761
1.4518	3.8897
1.1675	0.3979
0.644	2.0906
-0.0287	-0.4358
1.0143	3.2368
1.3798	0.8751
1.3657	2.5586
1.6442	2.4216
0.5884	-1.3099
0.3129	-0.5229
-0.7258	-0.0969
1.4128	1.5049
0.7598	1.5051
0.0596	-0.7289
1.0317	2.1461
1.2059	1.2219
1.6166	1.742
0.552	-1.0757
1.2888	0.1139
0.8312	-1.5686
0.6829	-0.4983
0.673	0.6232
0.7161	0.3892
1.7058	1.5482
1.9175	1.3945
0.4771	0.382
0.6749	0.9912
0.8532	1.1303
1.6486	1.0588
1.2168	1.4378
-1.0124	-1.6778
1.2536	1.0414
0.9555	1.4914
1.0263	2.7033
1.3151	0.2788
-0.1603	-1.0809
1.4	2.3655
1.3109	0.8539
1.6602	2.6053
0.4313	-2.3188
1.4567	2.8817
0.8724	0.2553
-1.4143	-1.2757
0.0916	1.5911
1.6375	2.6689
1.8835	2.6901
0.6804	-0.699
1.856	0.9731
1.4135	1.757
1.2756	2.7033
-1.5248	-1.7878
0.9018	1.4914
1.1095	1.1604
1.1935	2.3917
0.6309	-0.2148
1.5157	1.3617
1.8042	1.5821
1.4518	4.1666
1.2646	1.9337
-0.9244	-0.0506
0.6028	0.6128
0.2157	-1.5686
1.2563	1.8777
0.3449	0.2041
2.2463	2.8681
1.2933	2.6075
0.7385	-0.0862
0.7484	0.5911
-0.142	-0.088
1.2662	-1.2007
1.6445	2.5237
0.0508	-0.6642
1.6779	2.7566
0.7824	0.7243
1.6831	3.3424
1.3152	3.1504
0.7698	0.7324
-1.2655	-0.8293
1.2738	1.9863
0.981	0.8596
0.9213	0.5911
1.505	0.727
2.036	1.7482
1.2015	0.301
0.629	2.5172
2.0803	2.8149
1.2826	1.3541
0.7063	-0.1763
1.3958	0.7939
0.0312	-0.699
-1.0124	-1.3279
1.422	0.8215
1.2636	1.4472
1.7124	1.0414
1.0699	1.3674
1.4854	2.4757
0.837	0.5563
0.9808	-0.0975
0.6543	-0.6655
0.9649	1.692
1.6268	1.2535
0.7314	0.8222
1.063	1.0644
1.3286	1.6096
0.2726	1.1271
2.5388	2.9465
0.1451	1.0253
0.5779	-0.7959
1.5608	0.7404
0.5712	1.1601
1.912	1.8817
0.6497	0.3979
1.0812	0.8129
0.5983	-2.4994
0.9193	0.4033
1.5424	1.3927
1.4873	2.2122
1.9081	-1.9928
0.1355	0.2233
1.2738	2.2681
1.408	1.2755
-1.0711	-1.6021
1.4564	-0.301
1.4449	1.4346
1.6954	2.3665
1.141	-0.301
0.5521	1.7864
2.1573	3.4771
0.9298	2.0828
0.7765	1.4574
1.5722	1.1348
0.4914	0.3156
0.8925	0.2553
1.4418	1.3617
-0.8584	-2
1.4421	1.0128
1.2741	1.7753
1	4.9031
0.6379	1.0969
1.1949	1.6928
1.8079	2.1798
0.9653	1.2945
0.6252	1.4314
0.425	-0.2848
1.572	0.8096
1.0929	1.3305
1.6043	2.6945
2.0493	1.397
0.7943	-0.5719
0.8323	0.2788
1.0041	1.9031
1.1672	0.5743
1.4704	2.6186
1.3504	1.7084
0.971	0.3979
-1.0425	-1.699
1.1261	1.3617
0.5587	-0.0867
1.9284	1.9138
1.6736	2.8814
1.4942	2.7238
1.9717	1.9134
0.6289	1.2659
1.7761	1.1818
1.1596	0.7883
0.9176	1.9638
0.9737	1.6435
1.0091	1.5563
1.2345	1.9926
-0.2648	0.3187
0.988	0.2959
1.2344	0.917
1.3519	2.8321
0.8429	1.233
0.6386	4.4757
1.083	1.7782
1.3767	1.7438
1.501	1.5079
2.1247	3.8944
0.4081	0.8865
0.6543	1.1553
1.227	0.4314
0.6185	-0.2757
1.3927	0.8261
1.1457	-0.8477
0.9531	1.1829
1.2918	2.0272
0.3899	0.8261
0.9191	0.5441
1.0304	0.8976
1.0538	2.7899
1.4063	1.406
1.5211	1.1139
1.6524	1.7243
1.2143	-0.0186
1.4581	0.3222
0.5927	1.7678
0.7152	1.4624
1.5909	1.8306
0.5667	-0.8873
0.7443	1.2805
1.1653	2.9031
1.3509	2.7372
1.4779	2.326
1.0538	2.7584
1.2933	1.6415
1.5355	0.5798
1.0339	0.8388
1.5792	1.9284
1.8599	3.1987
0.636	1.8318
1.7762	1.4703
2.2642	3.5361
1.5874	1.3692
0.2009	0.9977
0.9364	1.2553
0.815	0.9722
0.1834	-0.1347
0.847	0.699
0.7512	0.8451
1.0025	-0.041
0.9304	1.3802
1.4777	1.593
1.1469	0.699
0.9055	0.0253
1.6869	1.7368
1.3798	0.7959
0.8399	0.4472
0.9836	0.8388
0.9004	0.5441
0.9082	-1.0539
1.1616	1.3535
0.0975	-0.0458
0.5784	0.8451
0.7477	-0.1675
0.4317	1.3689
0.7966	0.2041
1.8962	2.8401
0.9215	2.0906
1.0126	-0.5611
1.2026	3.8408
1.4704	2.0785
1.0535	1.4624
-0.2441	-0.699
-1.0476	-0.9287
1.0012	-0.088
1.4188	1.6532
0.7241	0.6532
0.1416	-0.588
1.6267	0.8451
0.6623	0.6581
1.2774	1.5465
0.9044	0.9395
1.2926	0.6812
1.438	3.0899
1.1155	0.0864
0.8365	1.3424
1.0825	1.1139
2.1327	1.6327
2.0756	0.7482
0.7549	1.8513
0.985	1.4914
1.2692	1.621
2.0029	2.3692
0.7546	-0.301
1.663	1.4354
0.7062	0.7404
0.9734	1.2526
0.9764	0.7482
0.6513	1.4814
-1.1773	-2.3979
0.7434	-0.0862
1.6192	1.7838
-0.2148	0.5185
0.5655	1.5315
1.494	0.7564
0.7194	1.0428
1.4177	2.6415
1.0768	1.0099
0.6026	1.8506
1.3898	0.4771
0.9255	0.8092
1.0804	2.1712
0.7862	-0.0862
0.6517	1.0648
1.0501	0.6128
0.8709	-0.8861
1.7005	2.8287
1.7162	1.617
1.3094	1.6021
0.7214	0.4771
-1.1895	-1.3979
0.9555	1.2041
0.408	-0.1249
0.6327	0.2817
1.0883	1.1523
-0.3434	-1.2218
0.7008	-0.2757
1.3926	1.4186
1.1284	1.0414
1.0326	2.2967
1.0479	-0.2057
1.4547	3.2617
0.8042	0.2471
-1.0764	-1.1549
0.9717	0.8325
0.769	1.6766
0.9529	1.3617
0.8241	0.6812
1.1162	1.8573
1.4679	0.4914
0.5917	0.5481
0.201	-0.6576
1.6378	1.9086
1.1984	1.849
-0.8191	-1.8239
1.8885	3.1723
0.3394	-0.301
0.9345	1.8413
-0.3441	-1.4723
1.3424	1.526
0.9001	0.699
1.3798	0.8553
2.09	2.3874
0.9302	2.1335
1.3826	0.699
0.7974	-0.2596
1.8371	2.8331
1.8026	1.334
1.4978	1.2348
1.7116	1.4133
0.6294	0.3977
1.3143	0.9777
1.408	1.2891
1.2476	0.8808
1.8815	2.8173
0.8729	0.6435
-0.1082	-1.8697
1.4432	1.3699
0.7581	0.0414
1.2247	2.7324
1.5521	3.2672
0.8882	-0.2218
1.3687	1.8451
-1.387	-1.4949
1.4623	1.58
1.4224	0.8692
1.3808	1.3139
0.8906	1.0261
0.5521	1.7421
0.578	0.3415
1.1812	2.1987
1.4548	2.0061
-0.4106	-0.9208
1.4643	1.0348
1.6553	1.8061
1.6923	2.4472
-1.1565	-0.2218
1.6892	4.1761
0.946	0.5185
0.2019	0.3341
0.7403	-1.0223
-0.9081	-0.632
1.0026	0.9345
0.7266	0.6294
-0.778	-0.8861
1.5444	1.8739
0.7137	1.8432
1.3322	0.4771
0.8954	2.2553
-1.0124	-2.0969
0.1762	-1.7782
1.0263	2.7853
1.6981	0.4845
1.0883	-0.331
0.7632	1.0873
0.6049	1.9243
1.0304	0.7924
1.7353	2.1335
0.262	1.2304
1.1243	1.1461
1.7327	0.6335
1.1141	1.3181
0.6403	0.8751
0.923	1.7993
1.9495	2.5051
1.1146	0.5441
1.8931	1.949
0.9983	0.1431
1.5209	0.8609
0.3436	1.0414
0.8015	1.7782
-0.0736	-0.5528
0.6363	0.4314
1.4122	2.0577
1.0339	1.4542
0.6065	0.6077
1.6207	2.8573
0.8701	1.4047
1.3483	1.3992
0.6584	0.682
1.0634	0.9345
0.8969	0.7076
0.6234	0.0792
1.5765	1.896
0.9565	1
1.1834	2.625
1.3935	1.4914
0.8866	0.6628
0.6425	1.2788
0.3785	1.1631
0.3798	0.8451
0.7903	0.7709
1.3914	1.0414
1.0216	0.8325
0.9653	1.2201
1.0796	1.1761
0.9778	0.7924
1.392	0.9656
1.8368	3.2526
0.8701	1.5237
0.6043	1.0645
1.5261	1.6198
0.5438	1.0035
0.3066	-0.0555
1.4277	1.6981
0.6695	0.9345
0.6134	1.0792
1.8459	2.716
0.8206	1.1147
1.9308	2.1523
1.0535	1.5051
1.8001	1.1761
0.9051	1.8432
1.4837	1
0.5148	0.4472
0.5123	-1.1487
1.8682	2.3424
1.2454	0.1303
1.1873	1.356
0.5108	1.4393
1.0497	1.699
1.4544	1.5635
0.4228	-1.5114
0.8964	1.699
1.2353	0.5051
1.3966	1.2632
1.8796	1.4393
1.6154	1.3802
1.7991	1.7243
0.7581	0.2227
1.3343	0.8129
0.443	-0.1612
1.6892	3.6532
0.5586	0.5798
0.1097	-0.1192
1.754	2.1527
0.277	0.1266
1.3789	1.6454
1.055	1.4472
2.1051	0.4487
0.8805	1.8787
0.9795	-1.71
0.6294	0.0792
1.9423	2.6866
0.0972	-1
1.3662	0
0.8681	-0.5638
2.0775	2.366
-1.3905	-0.8767
0.5835	-1.3468
0.3606	-0.1805
0.9222	0.2553
0.6723	0.2068
0.7546	0.2788
1.3177	2.0947
1.4199	1.7853
1.0716	1.0934
1.463	0.9685
1.5464	1.2718
1.0167	1.8513
0.3901	-0.3979
0.7618	-0.0706
1.863	1.9972
1.6565	0.5966
2.1472	2.7482
0.9316	2.1229
0.6796	0.1382
0.6021	0.7076
0.9457	-1.5686
1.785	1.7782
1.4181	1.6945
1.2729	1.873
0.1907	-0.585
1.4551	0.4624
0.3394	-0.5229
0.824	1.9445
1.3253	2.0792
-0.7625	-1.344
2.1944	2.5293
0.6804	-0.6884
-0.8314	-1.9586
1.4713	2.1611
1.6566	1.4484
1.3156	1.7324
1.101	1.8291
1.2534	0.9162
0.9298	1.6437
1.5396	1.0792
1.0228	1.6232
0.0166	-0.0044
1.6442	0.8325
0.9707	1.0494
1.0244	1.3979
0.6774	0.415
1.3501	1.6702
1.6229	0.7993
0.8655	0.5798
1.6959	1.5054
1.5722	1.1037
1.3666	1.415
1.1285	0.3617
1.6975	0.5051
0.1775	-1.0376
0.4554	-0.5229
1.1313	2.0213
1.1857	0.8707
1.6435	1.159
1.626	1.871
-1.0208	-0.5942
0.3564	1.3802
1.8249	1.9731
0.2494	-1.4208
0.2293	0.301
0.9386	1.3617
-0.3154	-1.5229
0.019	-1.5229
1.4869	1.2041
1.5317	0.6021
0.9653	1.1239
1.4223	0.8261
-0.3711	-1.4723
0.7385	0.0414
1.3065	0.0719
0.9298	1.6433
0.3354	-0.2218
1.3071	1.4928
1.6749	2.8451
1.2054	1.1172
1.603	1.0899
0.812	1.7716
0.9496	0.5441
0.7168	0.682
1.6568	2.3979
1.352	1.3979
1.242	2.0414
0.6119	2.3598
0.9523	1.2201
0.8429	1.3909
0.213	-0.1135
1.3796	0.8451
1.2292	2.4303
1.9254	2.799
0.4362	0.238
-0.788	-1.8239
1.4948	-0.1135
0.6482	0.3979
1.4182	0.7977
1.9111	2.5159
2.0421	2.1761
-0.1891	-1.8861
1.2267	1.8451
1.4503	1.5698
1.559	0.8513
2.34	2.3979
1.0854	2.2041
1.1051	1.4624
1.5565	1.7324
-0.7919	-0.4306
-0.5794	-1.5633
0.5947	-1.1487
0.6615	1.7226
1.2678	2.5185
1.049	-0.7447
1.1919	2.3243
0.8732	1.6601
0.9587	2.3638
0.923	2.699
1.9223	-1.5229
1.3496	1.8361
1.9992	1.8325
0.931	0.4914
1.1135	0.7404
-0.1654	-0.8861
0.921	1.6893
0.122	-1.8697
1.5005	1.2788
0.2821	1.9106
1.1779	0.5051
0.5866	0.8062
1.2934	3.4914
1.4222	-0.2218
0.7596	0.1461
0.9557	1.732
0.6314	0.5393
0.5087	-0.6383
1.0091	1.6435
0.9018	1.716
0.5088	0.4472
0.4453	0.3424
0.4024	0.9542
1.8006	2.0589
0.9068	1.1038
1.4892	0.7324
1.3489	0.2788
1.5919	2.2699
0.9135	0.9294
1.3698	1.7182
0.1894	-0.8465
0.4472	0.8692
1.1691	1.9722
0.636	1.1523
1.2552	1.2788
1.052	0.6972
0.9476	1.8565
2.8555	3.1922
0.6141	0.3522
1.9113	2.1761
0.6425	0.3617
-0.2258	-1.1612
0.8717	2.3444
1.3709	1.5798
-0.0526	0.6496
1.6779	2.1761
0.5883	-0.6198
1.6494	1.4969
0.0461	-0.7447
1.1363	0.6691
1.2825	0.7634
1.5244	0.5051
1.0228	1.3424
0.8947	-0.3872
0.1414	-0.8239
1.436	0.7721
0.8672	0.3617
0.5872	0.4296
0.941	1.5911
1.9254	1.8865
0.631	0.9912
1.1033	0.5798
0.1944	0.1303
0.7587	1.7108
1.3627	1.7715
1.3061	2.8865
1.7024	1.7404
1.073	0.5682
0.6087	0.5798
0.2253	-0.4793
1.8664	2.8965
1.5915	2.6345
1.4672	1.8859
0.2102	1.2261
0.0685	0
0.4641	2.0792
1.3331	1.2781
0.6588	0.4314
0.6041	-1.0862
1.9566	1.4786
0.7094	-0.0969
0.5463	0.4104
1.0631	1.2553
0.8948	1.7243
2.1648	2.9191
1.3991	1.7661
0.7863	1.0607
1.5519	0.699
0.6098	0.6009
0.9415	1.3424
1.0853	1.6506
0.7342	0.3886
1.4669	1.5763
1.2917	1.5276
1.2682	1.9542
0.6452	-1.1773
1.4497	0.5563
-0.1029	-1.585
1.946	2.6131
0.8712	-0.6576
1.7474	2.2695
1.4834	1.8573
0.9415	0.7782
0.8904	1.2304
1.7469	0.9445
0.754	-0.5229
0.5123	-1.4437
0.9544	2.0294
0.6168	0.3802
0.4991	-0.2007
-0.1114	-1.4771
0.949	1.415
0.8916	1.3424
-0.3452	-1.2596
1.97	2.9261
1.2495	0.6284
1.6259	2.1958
0.7532	1.6517
1.3767	0.2788
0.9055	1.9445
0.9246	1.3617
0.5541	-0.3768
0.967	1.4314
0.7172	0.3354
1.5428	1.0414
1.3171	1.8373
1.4661	1.3021
1.0811	1.3802
0.106	-1.273
2.3545	4.0086
0.5309	0.3945
1.8682	2.5185
2.5752	2.7332
0.2507	-0.2147
1.3661	1.0645
0.7561	0.5185
1.9354	2.7782
1.1601	1.5011
0.268	-0.1238
1.2388	1.0096
1.4404	1.9341
0.2997	-0.5768
-0.3238	-1.4437
0.9697	0.776
0.1549	0.0828
2.9544	3.1461
0.6322	0.4928
0.9476	1.6971
2.115	3.3222
-0.0991	-0.7696
1.3381	1.942
0.6639	-0.1249
0.8903	0.9777
1.2619	1.5551
0.7944	2.0334
0.2544	0.3222
1.1854	1.3458
1.9703	1.7634
1.1482	0.6721
1.5728	0.8921
0.3734	-0.0251
1.2735	-0.1739
0.7561	0.1367
0.6584	0.6719
1.2114	1.3312
0.3734	-0.1805
1.1616	1.4114
2.3692	2.4065
1.1441	1.5441
0.2265	0.0607
1.457	0.2041
1.0614	-1.1765
1.1804	1.143
2.7048	2.7853
1.0037	0.3502
0.7947	0.6628
0.7872	1.0792
0.9919	1.2011
0.5541	-0.0809
0.7733	1.0012
0.6059	0.2041
0.201	-0.7986
0.0469	0.7174
1.3645	1.415
1.4759	2.8222
0.6313	0.592
1.3571	4.442
0.9084	0.0569
0.9853	0.7385
0.8262	0.5229
1.2633	1.2765
2.172	2.9031

## Sheet: Figure 5a
	DLKcat	TurNuP
0-40%	-0.6072	0.3282
40-80%	0.3428	0.5294
80-99%	0.4862	0.6889
99-100%	0.5129	0.675

## Sheet: Figure 5b
	DLKcat	TurNuP
Petri_1	1.94826	1.78169
Johan_1	1.19924	1.1253
Johan_2	1.32503	0.95942
Johan_3	1.26675	1.39547
Johan_4	1.29504	1.23588
Joao_1	1.37616	1.01485
Joao_2	1.58735	1.07267
Joao_3	1.40044	0.971999
Joao_4	1.26158	0.976539
Joao_5	1.46531	0.894348
Joao_6	1.33472	0.950235
Joao_7	1.63866	1.24791
Joao_8	1.40968	1.10649
Joao_9	1.55725	1.10502
Joao_10	1.40257	1.18745
Joao_11	1.37148	0.928332
Tyler_1	1.70956	1.54033
Keiji_1	1.91103	1.64301
Keiji_3	1.42444	1.20692
Tyler_2	1.04244	1.09705
Tyler_3	1.36726	1.1844

## Sheet: Figure 6
Reaction similarity score	R2
0.0 - 0.4	0.0643081
0.4 - 0.8	0.200727
0.8 - 1	0.414162
same reaction	0.571384

## Sheet: Figure S1
log10-transformed kcat values	kcat values
2.3317	214.645
0.8156	6.5411
1.2198	16.5897
0.7302	5.3727
0.4374	2.7378
-0.0657	0.8597
-0.3064	0.4939
-0.1356	0.7318
-0.273	0.5333
1.3617	23
1.2553	18
1.8222	66.4
1.7513	56.4
2.0678	116.9
1.2989	19.9
0.316	2.07
0.4728	2.97
0.2274	1.6881
0.6042	4.02
0.5977	3.96
0.7267	5.33
0.0374	1.09
0.4133	2.59
1.2041	16
1.2635	18.3438
1.4494	28.1478
1.1796	15.1199
0.7443	5.55
-0.6494	0.2242
-0.2028	0.6269
3.5229	3333.33
-1.0458	0.09
-1.03	0.0933
1.653	44.9794
-0.588	0.2582
-0.4925	0.3218
0.6108	4.0816
0.9828	9.6125
-0.7782	0.1667
0.3668	2.3271
1.9823	96
0.6116	4.0886
0.959	9.1
-0.1763	0.6663
0.7559	5.7
1.0204	10.48
1.7782	60
2.1239	133
-0.3768	0.42
0.1761	1.5
3.0052	1012
-1.2441	0.057
0.9249	8.4123
1.0212	10.5
1.2844	19.2484
1.526	33.5751
-0.7447	0.18
0.0191	1.045
0.1266	1.3383
0.5998	3.9791
0.8702	7.4169
-1.5686	0.027
-1.1773	0.0665
1.5721	37.3363
1.3979	25
1.4542	28.4605
1.3802	24
0.1901	1.5492
1.4771	30
1.415	26
1.415	26
1.2788	19
0.3979	2.5
1.301	20
1	10
1.3424	22
0.959	9.1
0.2304	1.7
0.8869	7.7071
1.1751	14.9666
1.0428	11.0363
0.9795	9.5394
0.0822	1.2083
1.3802	24
1.1461	14
1.3802	24
1.4771	30
0.2553	1.8
1.2304	17
1.2304	17
1.1139	13
1.3222	21
1.6532	45
1.5911	39
1.3617	23
0.8388	6.9
1.0414	11
0.9395	8.7
1.3617	23
1.4472	28
1.8808	76
0.5798	3.8
1.3222	21
1.301	20
1.3979	25
1.2553	18
1.2553	18
1.3617	23
1.4472	28
1.3617	23
1.4472	28
1.4914	31
1.5051	32
1.2041	16
1.2041	16
1.4314	27
1.415	26
1.2788	19
0.8921	7.8
0.8692	7.4
1.5682	37
1.5563	36
1.5682	37
1.0792	12
1.2041	16
1.1761	15
1.2033	15.9687
1.7404	55
1.6128	41
1.6435	44
2.334	215.768
0.8633	7.3
3.51	3235.92
3.1653	1463.28
3.0225	1053.27
2.351	224.377
2.9208	833.333
3.2218	1666.67
3.2632	1833.33
1.5769	37.7492
1.4656	29.2174
2.8461	701.668
1.8488	70.607
2.0492	112
-0.1739	0.67
-0.5611	0.2748
1.2026	15.9453
1.6592	45.6241
1.4695	29.4769
-0.0938	0.8057
-1.1655	0.0683
1.5658	36.8
0.6128	4.1
-0.3279	0.47
3.0792	1200
1.744	55.4606
0.195	1.5667
0.6917	4.9167
1.6021	40
1.5441	35
0.716	5.2
1.2553	18
0.9087	8.1047
1.334	21.5776
2.2033	159.695
2.301	200
1.2174	16.4981
4.4757	29900
0.5165	3.2844
1.5126	32.55
1.3693	23.4036
1.5086	32.2518
0.2387	1.7325
0.772	5.9161
0.9551	9.0178
0.7193	5.2393
1.8554	71.6857
1.1829	15.2381
1.6945	49.4915
-1.2204	0.0602
0.6712	4.6904
1.5638	36.6279
1.0605	11.494
0.42	2.6304
1.2975	19.8394
1.62	41.6893
1.4117	25.807
1.1181	13.1237
-0.1778	0.6641
-0.4533	0.3522
1.1461	14
1.4472	28
0.7526	5.6569
2.2788	190
2.2304	170
2.1523	142
2.0755	119
2.0682	117
2.0645	116
1.8848	76.7
1.7679	58.6
2.1761	150
1.932	85.5088
2.4314	270
2	100
2.3222	210
2.7324	540
2.301	200
1.7634	58
2.2553	180
1.6532	45
2.9823	960
3.6902	4900
4.0792	12000
1.9191	83
0.3573	2.2767
1.1172	13.0968
2.6835	482.537
0.143	1.39
0.0607	1.15
0.3617	2.3
1.9638	92
0.3424	2.2
0.5563	3.6
-0.301	0.5
0.5798	3.8
-0.0132	0.97
0.4472	2.8
-0.1487	0.71
-0.0458	0.9
0.1761	1.5
2.2553	180
1.4548	28.5
0.8136	6.51
0.5515	3.5605
1.9743	94.2458
1.8291	67.4611
1.1358	13.67
1.4398	27.53
2.6049	402.593
0.5562	3.599
1.2834	19.2061
0.0015	1.0034
0.3572	2.2762
0.1142	1.3009
1.5398	34.6545
2.0947	124.365
-1.5881	0.0258
-2.1616	0.0069
2.4417	276.515
2.2306	170.064
0.8282	6.733
0.8809	7.6011
0.4446	2.7834
2.3356	216.548
2.4216	264
-2.2506	0.0056
1.2553	18
1.8413	69.3974
0.699	5
0.7404	5.5
1.9445	88
1.0792	12
1.1461	14
2.0792	120
1.1761	15
1.0414	11
1.3222	21
0.7634	5.8
1.2041	16
0.8325	6.8
1.3616	22.9921
-0.5942	0.2546
-0.9564	0.1106
-0.632	0.2333
-0.9287	0.1179
-0.801	0.1581
-0.1761	0.6667
-0.107	0.7817
-0.4145	0.385
4.2263	16839.5
4.0681	11698.4
2.8287	674
1.5276	33.7
0.4145	2.5971
2.1611	144.914
3.1563	1433.33
3.2593	1816.67
3.1922	1556.67
3.126	1336.67
2.8399	691.667
2.9156	823.333
2.8799	758.333
0.4724	2.9678
1.7993	63
1.7559	57
1.0414	11
1.7734	59.346
1.7426	55.2863
1.2041	16
1.5843	38.4
1.658	45.5
1.1303	13.5
1.7482	56
1.7745	59.5
1.8169	65.6
1.6776	47.6
1.5955	39.4
1.705	50.7
1.5065	32.1
1.7332	54.1
1.9823	96
1.2905	19.5217
0.7124	5.1575
-0.838	0.1452
-0.7798	0.166
0.699	5
1.1486	14.0808
1.6073	40.4846
2.8149	653
1.8332	68.1126
1.8665	73.5348
1.4873	30.7109
3.0512	1125
3.3424	2200
0.6282	4.2485
3.1649	1462
-0.0862	0.82
2.585	384.627
2.4393	275
2.0334	108
0.6839	4.83
2.5245	334.575
2.366	232.252
1.6128	41
0.5528	3.5713
0.574	3.75
0.2856	1.93
-0.2518	0.56
0.5563	3.6
1.4624	29
2.2122	163
2.2742	188
2.0282	106.713
1.1761	15
-0.9543	0.1111
1.2223	16.6829
0.3601	2.2913
2.2462	176.291
0.2455	1.76
0.2529	1.79
2.1761	150
1.7388	54.8
2.0492	112
1.6128	41
1.6335	43
3.3802	2400
0.8517	7.1068
2.2699	186.145
0.8388	6.9
0.8195	6.6
0.7853	6.1
1.5911	39
1.5051	32
2.0569	114
2.3181	208
0.8831	7.64
0.933	8.57
2.5289	338
0.9722	9.3808
0.5017	3.1749
2.0792	120
0.3979	2.5
-0.2007	0.63
1.0325	10.7781
2.0531	113
2.7324	540
1.8865	77
2.4346	272
2.711	514
0.2304	1.7
0.301	2
0.7376	5.4652
0.7782	6
1.6201	41.7
-1.1367	0.073
2.0792	120
2.4548	285
0.7966	6.261
1.8451	70
0.8692	7.4
2.6252	421.886
2.5762	376.886
1.5441	35
2.7332	541
-0.2676	0.54
-0.8928	0.128
1.4346	27.2
-0.7696	0.17
0.4548	2.85
0.2355	1.72
1.3802	24
1.4624	29
-1.71	0.0195
-1.1367	0.073
-1.0879	0.0817
-0.71	0.195
-0.5735	0.267
1.1523	14.2
1.6857	48.5
1.8976	79
0.8325	6.8
0.6628	4.6
0.3617	2.3
0.699	5
0.7924	6.2
0.9294	8.5
-0.9208	0.12
2.5185	330
1.2238	16.7412
1.6928	49.3
-0.3098	0.49
-0.1021	0.7906
0.9777	9.5
1.0958	12.4676
0.8261	6.7
0.9766	9.4758
0.4771	3
0.97	9.3316
-1.3283	0.047
0.7977	6.2761
1.301	20
1.8011	63.2566
1.0792	12
1.3351	21.6322
3.0899	1230
2.9031	800
2.1461	140
2.3692	234
1.3617	23
1.5079	32.2
-0.4268	0.3743
1.0414	11
0.833	6.808
2.1134	129.832
1.0645	11.6
0.1461	1.4
0.6638	4.6105
1.4114	25.7876
0.6232	4.2
1.2261	16.83
1.1614	14.5
1.3181	20.8
1.3385	21.8
1.3047	20.17
0.6691	4.6675
1.4771	30
2.0719	118
2.2553	180
-1.8539	0.014
1.8116	64.8074
0.3323	2.1494
1.143	13.9
-0.5528	0.28
-1.4437	0.036
0.1487	1.4083
0.6738	4.7181
1.7839	60.8
2.0607	115
-0.0706	0.85
0.0934	1.24
0.1173	1.31
-0.284	0.52
0.0212	1.05
1.0864	12.2
-0.0431	0.9055
0.8028	6.35
1.2227	16.7
0.8976	7.9
2.1534	142.352
1.5011	31.7
0.1901	1.5492
0.6232	4.2
0.4023	2.5255
0.7243	5.3
0.6812	4.8
0.9345	8.6
-0.5376	0.29
-0.4089	0.39
-0.4815	0.33
-0.5229	0.3
-0.8261	0.1492
0.301	2
3.5263	3360
2.301	200
1.7243	53
1.4829	30.4
1.9894	97.6
2.9191	830
0.8451	7
2.1303	135
0.7557	5.6979
3.1405	1382
-0.8327	0.147
-1.1739	0.067
2.243	175
-1.1249	0.075
1.4393	27.4955
2.4786	301
-0.588	0.2582
-0.3768	0.42
0.2041	1.6
0.0272	1.0645
0.8451	7
-0.301	0.5
-0.3768	0.42
1.1147	13.0231
0.8092	6.445
-0.0969	0.8
-0.2057	0.6227
-1.1765	0.0666
1.8116	64.8
0.9638	9.2
0.9138	8.2
0.7404	5.5
1.7678	58.5877
1.7421	55.2169
1.7864	61.15
0.4033	2.5308
0.5309	3.3958
2.8865	770
2.8325	680
3.006	1014
2.5416	348
-1.5114	0.0308
2.0899	123
1.5315	34
1.5911	39
1.5682	37
1.5441	35
1.4914	31
1.5717	37.3
2.242	174.598
3.3802	2400
3.3095	2039.61
3.3469	2222.61
3.3017	2003
2.7238	529.396
2.238	173
1.5315	34
3.2265	1684.64
1.9972	99.3479
1.4574	28.67
2.4866	306.6
2.9628	918
2.9375	866
2.5453	351
2.6212	418
2.699	500
2.8235	666
2.8814	761
0.8246	6.6775
3.9823	9600
2.9939	986.094
1.3323	21.4942
1.446	27.9285
1.6803	47.8982
-1	0.1
1.3323	21.4942
2.0531	113
4	10000
2.2041	160
2.6128	410
1.3674	23.3
1.0106	10.247
1.1896	15.4733
1.0651	11.6165
1.2788	19
2.699	500
2.9494	890
0.6382	4.3474
0.3997	2.51
3.5944	3930
0.1532	1.4231
0.3617	2.3
2.0253	106
3.0682	1170
2.9494	890
1.659	45.6
1.5315	34
-0.0555	0.88
3.2368	1724.85
-0.1612	0.69
1.3979	25
0.1644	1.46
-0.4711	0.338
0.2788	1.9
-0.5482	0.283
0.9864	9.6917
0.6532	4.5
0.7993	6.3
0.8808	7.6
1.0253	10.6
1.0899	12.3
0.2304	1.7
0.7324	5.4
0.4845	3.0512
0.6435	4.4
1.1553	14.3
-1.699	0.02
-0.2911	0.5116
2.183	152.4
0	1
-0.0969	0.8
0.3979	2.5
0.8921	7.8
2.2967	198
0.3617	2.3
-0.7375	0.183
2.0086	102
1.2526	17.8885
1.8513	71
1.9345	86
1.891	77.8
3.0569	1140
0.7559	5.7
0.0792	1.2
0.3986	2.504
0.0414	1.1
-0.7696	0.17
1.4579	28.7
1.4133	25.9
2.2095	162
2.5403	347
3.0149	1035
2.8865	770
0	1
2.248	177
1.1931	15.6
0.9031	8
2.0128	103
2.0354	108.499
2.3802	240
0.5938	3.9243
1.415	26
1	10
1.4854	30.5778
-0.2101	0.6164
1.301	20
1.2788	19
1.3424	22
1.3802	24
1.6435	44
0.8388	6.9
1.5798	38
1.3085	20.347
1.5682	37
1.4914	31
1.5682	37
1.5911	39
1.3222	21
1.241	17.4184
1.6128	41
0.8921	7.8
1.2041	16
1.3617	23
1.4466	27.9643
1.2041	16
1.4314	27
0.1761	1.5
1.3979	25
1.4601	28.8444
1.4314	27
1.5366	34.4
0.6232	4.2
1.334	21.5778
2.9595	911
2.9781	950.894
1.5826	38.2466
-0.3785	0.4183
0.8633	7.3
0.2205	1.6615
1.5453	35.1
3.3222	2100
0.9395	8.7
1.4393	27.5
2.3617	230
2.0205	104.838
0.1116	1.2931
1.0745	11.87
4.2788	19000
4.2648	18400
0.3226	2.1018
2.1165	130.767
2.2699	186.145
1.318	20.7962
3.5682	3700
3.7404	5500
0.2405	1.74
0.8325	6.8
1.1601	14.4586
2.0043	101
1.1173	13.1
1.1997	15.8375
0.4265	2.6702
0.0755	1.19
0.6472	4.4378
0.4098	2.569
2.0682	117
1.9117	81.6
1.6212	41.8
1.6766	47.4948
1.4206	26.342
0.3617	2.3
2.4065	255
-0.4983	0.3175
1.4502	28.2
0.8325	6.8
0.1761	1.5
0.4314	2.7
0.0584	1.1439
2.5666	368.644
3.1649	1461.72
0.4354	2.725
0.9722	9.38
2.6596	456.667
1.6821	48.1
-1.1612	0.069
0.7782	6
0.9345	8.6
0.955	9.0152
1.9731	94
3.0302	1072
2.0755	118.983
0.4253	2.6628
0.1492	1.41
4.1996	15833
0.917	8.26
2.7482	560
2.716	520
2.7782	600
2.1959	157
2.5995	397.634
2.5713	372.654
2.5855	385
-0.7212	0.19
-0.5229	0.3
-1.301	0.05
2.2359	172.163
2.4314	270
-1.1549	0.07
-0.9547	0.111
0.6064	4.0398
0.1761	1.5
0.8808	7.6
2.6415	438
-1.8697	0.0135
1.2227	16.7
1.143	13.9
1.3314	21.4476
-1.1654	0.0683
0.4624	2.9
3.0672	1167.35
0.8129	6.5
0.3962	2.49
0.6128	4.1
1.2006	15.87
2.2529	179
1.8325	68
-1.4165	0.0383
2.5315	340
-1.4559	0.035
0.3222	2.1
2.6375	434
2.2989	199
1.5855	38.5
1.9731	94
-2.1154	0.0077
1.8615	72.7
1.8376	68.8
2.0796	120.108
1.6304	42.7
1.4065	25.5
1.0645	11.6
1.1673	14.7
2.8081	642.86
0.2095	1.62
2.1027	126.667
2.5229	333.333
2.3979	250
1.4281	26.8
0.3802	2.4
-0.2596	0.55
2.6435	440
2.9948	988
2.4997	316
2.9523	896
3.0952	1245
-0.4793	0.3317
0.5441	3.5
2.238	173
2.0645	116
1.0414	11
0.3424	2.2
0.5775	3.78
0.6839	4.83
0.0934	1.24
0.49	3.09
0.5263	3.36
1.7723	59.2
2.0969	125
-0.8477	0.142
1.6625	45.9743
1.6128	41
1.356	22.7
1.3483	22.3
1.2504	17.8
0.2041	1.6
-0.6383	0.23
-0.4202	0.38
2.3766	238
1.732	53.9494
1.6618	45.902
0.382	2.41
1.8681	73.8
1.0898	12.2981
1.2219	16.667
0.7853	6.1
1.3711	23.5
0.8698	7.41
-0.4949	0.32
-0.9208	0.12
2.0253	106
2.1673	147
1	10
1.017	10.4
1.301	20
1.1875	15.4
2.3359	216.7
2.0678	116.9
1.4533	28.4
1.8013	63.2866
1.8413	69.3924
-0.7959	0.16
0.2279	1.69
2.9031	800
-0.699	0.2
1.534	34.2
1.4829	30.4
-0.6884	0.2049
1.8751	75
1.5315	34
1.1461	14
1.1139	13
-1.5229	0.03
-1.699	0.02
1.8506	70.9
-0.4477	0.3567
1.8921	78
1.8993	79.3
-0.0177	0.96
3.6355	4320
0.2061	1.6075
-0.7602	0.1737
0.8618	7.2744
1.763	57.9413
2.0373	108.977
-0.2932	0.5091
1.332	21.4788
3.0304	1072.56
2.1958	156.979
2.3917	246.441
0.7993	6.3
-1.8861	0.013
1.5977	39.6
2.445	278.595
2.8751	750
2.6111	408.412
3.8062	6400
-0.3468	0.45
2.5051	320
0.8195	6.6
3.1826	1522.63
2.8243	667.308
2.8946	784.556
-1.5229	0.03
-0.3979	0.4
2.7704	589.408
0.5051	3.2
-0.5582	0.2766
0.2233	1.6722
3.7393	5486.87
0.3263	2.12
3.4223	2644
1.7736	59.3696
1.915	82.218
1.0645	11.6
2.7566	571
2.799	629.442
2.6345	431
2.1527	142.128
2.5237	334
2.6053	403
0.5229	3.3333
-0.1864	0.651
-0.556	0.278
0.5185	3.3
0.6294	4.26
0.2554	1.8005
-0.8861	0.13
-0.088	0.8167
-1.0539	0.0883
1.397	24.9438
1.7634	58
0.2863	1.9333
1.5119	32.5
0.4265	2.67
0.886	7.6914
2.9528	897
2.3324	215
2.791	618
2.3222	210
2.301	200
2.9217	835
0.3502	2.24
0.7076	5.1
0.8129	6.5
0.776	5.97
0.503	3.1843
0.2399	1.7375
2.6866	486
2.5051	320
1.7243	53
2.5051	320
0.9582	9.0833
1.3909	24.6
1.6854	48.4667
0.5356	3.4325
1.3522	22.5
2.1004	126
-0.4559	0.35
2.7518	564.641
0.0792	1.2
0.9345	8.6
1.301	20
0.301	2
0.7676	5.8555
0.7738	5.94
0.7459	5.57
0.4409	2.76
0.8751	7.5
0.727	5.3333
1.1514	14.17
0.7959	6.25
0.8553	7.1667
1.7796	60.2
0.5563	3.6
0.1303	1.35
0.4771	3
0.415	2.6
0.9542	9
-0.1871	0.65
0.9436	8.783
1.3217	20.9762
1.5798	38
1.5185	33
1.6314	42.8
1.2504	17.8
0.1461	1.4
1.0899	12.3
1.301	20
1.8239	66.67
0.5563	3.6
2.3856	243
2.4116	258
2.0607	115
0.9494	8.9
-0.1129	0.771
1.4914	31
1.0191	10.45
1.6721	47
1.1461	14
2.0374	109
2.1614	145
2.0212	105
2.5353	342.998
1.4624	29
1.3424	22
1.5051	32
1.6232	42
1.0934	12.4
0.7782	6
2.601	399
-0.4674	0.3409
-0.9269	0.1183
1.3436	22.0617
2.9117	816
2.7899	616.5
3.4191	2625
2.7584	573.3
3.2175	1650
3.5145	3270
0.5911	3.9
0.6812	4.8
1.716	52
1.7634	58
1.8865	77
0.9638	9.2
-2.0792	0.0083
-0.0809	0.83
-1.344	0.0453
0.3802	2.4
-1.1761	0.0667
1.0667	11.66
2.8987	792
1.5229	33.333
1.2788	19
1.5416	34.8
1.7917	61.9
1.6882	48.775
1.2833	19.199
2.2553	180
2.1461	140
0.6975	4.9833
0.0453	1.11
1.0726	11.82
1.1483	14.0712
-1.699	0.02
1.1751	14.9666
0.6998	5.01
0.48	3.02
-0.0706	0.85
0.2068	1.61
0.1523	1.42
0.5775	3.78
0.567	3.69
1.9294	85
0.679	4.775
0	1
3.7152	5190
0.7993	6.3
-0.0379	0.9165
3.1335	1360
2.0719	118
1.9085	81
2.4969	314
1.7709	59
2.3766	238
2.705	507
2.5563	360
0.9868	9.7
1.1523	14.2
1.4065	25.4951
1	10
0.5682	3.7
1.0414	11
0.3617	2.3
2	100
1.2553	18
1.8976	79
2.9031	800
2.7782	600
0.8774	7.54
1.2174	16.4981
1.7782	60
0.8451	7
1.9493	88.99
2.3038	201.3
1.8651	73.3
0.5	3.1623
1.243	17.5
0.9777	9.5
3.2487	1772.85
1.0792	12
1.301	20
0.8633	7.3
0.5441	3.5
1.9196	83.1
2.7593	574.5
1.3737	23.6432
1.1139	13
2.2597	181.865
1.6656	46.3
1.8156	65.4
0.6839	4.83
1.1732	14.9
1.2553	18
2.4059	254.6
2.0269	106.4
2.5011	317
-0.0269	0.94
2.2989	199
0.7076	5.1
-0.301	0.5
0.7559	5.7
1.3962	24.9
1.7782	60
0.5441	3.5
0.1883	1.5427
0.3324	2.15
1.9904	97.8113
-0.7645	0.172
1.6721	47
0.7143	5.18
0.6128	4.1
-0.2007	0.63
-0.9586	0.11
1.3699	23.4393
0.3201	2.09
2.9542	900
-1.2757	0.053
-0.8239	0.15
-0.9208	0.12
-1.5229	0.03
1.2348	17.17
1.159	14.42
2.6945	494.867
1.584	38.3667
1.9681	92.9238
1.1223	13.2525
1.5224	33.3
0.6232	4.2
1.3021	20.0484
-2.3344	0.0046
-1.3979	0.04
0.2201	1.66
1.1206	13.2
1.0569	11.4
2.7356	544
1.4955	31.3
0.301	2
0.4472	2.8
0.2041	1.6
0.7782	6
0.6021	4
1.0751	11.887
2.9294	850
2.9294	850
2.9619	916
1.5786	37.9
0.4298	2.69
1.7443	55.5
0.5563	3.6
0.3222	2.1
1.2405	17.4
0.4771	3
0.2788	1.9
-0.0969	0.8
0.1461	1.4
0.5051	3.2
0.2041	1.6
0.8261	6.7
1.6532	45
0.9109	8.1454
0.6755	4.7371
0.1139	1.3
-0.4559	0.35
-0.0862	0.82
0.9386	8.6822
0.8388	6.9
1.6532	45
1.0645	11.6
0.6618	4.59
2.2579	181.1
0.3222	2.1
0.2788	1.9
1.9926	98.3
-0.1238	0.752
0.0828	1.21
0.5826	3.8249
0.8261	6.7
-0.1805	0.66
-0.3188	0.48
0.0755	1.19
0.7324	5.4
0.1931	1.56
-0.8601	0.138
2.3304	214.002
0.3354	2.1647
3.8408	6931
0.9912	9.8
1.9294	85
1.5798	38
1.9868	97
1.7354	54.38
-1.3979	0.04
1	10
2.2095	162
2.1903	155
-0.1308	0.74
0.7528	5.66
-0.6778	0.21
0.0414	1.1
-0.0862	0.82
-0.3188	0.48
-0.1249	0.75
-0.2218	0.6
2.0007	100.16
1.2041	16
0.1382	1.3748
1.0649	11.6122
1.5315	34
2.6355	432
2.3962	248.992
2.7033	505
1.9111	81.4862
1.1703	14.8
1.4548	28.5
-0.2148	0.6098
-1.4202	0.038
0.9633	9.1902
-1.1938	0.064
0.7482	5.6
2.6797	478.33
1.8417	69.455
0.5315	3.4
-0.3565	0.44
-0.699	0.2
3.2304	1700
3.2788	1900
3.1987	1580
0.6696	4.6733
1.5315	34
2.3979	250
0.0414	1.1
0.4472	2.8
0.5185	3.3
0.5051	3.2
0.5899	3.89
0.7767	5.98
1.2956	19.75
1.1761	15
1.0531	11.3
-0.5229	0.3
-0.1549	0.7
-0.3979	0.4
-0.301	0.5
1.3404	21.9
2.9832	962
2.6875	487
-1.6021	0.025
0.4624	2.9
1.4983	31.5
1.3617	23
0.7482	5.6
0.9777	9.5
3.2041	1600
-1.085	0.0822
1.8373	68.76
1.2765	18.9
1.7263	53.2447
1.3674	23.3
1.2033	15.9687
0.1461	1.4
1.4983	31.5
2.682	480.874
-1.4949	0.032
0.4914	3.1
0.7721	5.917
0.8215	6.6299
-1.585	0.026
2.8173	656.6
1.7463	55.7538
0.9162	8.245
1.2227	16.6997
-0.4437	0.36
-0.0706	0.85
0.6684	4.66
1.2659	18.4454
-1.1079	0.078
-1.3768	0.042
-1.2218	0.06
-0.8239	0.15
-1.0376	0.0917
1.2755	18.86
1.2891	19.46
2.3802	240
2.0453	111
-0.1135	0.77
1.5396	34.641
0.959	9.1
1.9264	84.42
2.1761	150
1.7257	53.1695
2.1139	130
1.3662	23.2379
-0.2764	0.5292
0.1603	1.4463
2.8451	700
1.3636	23.1
1.3201	20.9
1.5911	39
1.6532	45
1.7559	57
1.7709	59
1.0212	10.5
1.1418	13.86
1.7782	60
2.238	173
2.1553	143
2.3424	220
2.2625	183
1.8202	66.1
1.0414	11
1.9722	93.8
1.8312	67.8
2.0531	113
2.5237	334
0.3404	2.1898
0.4766	2.9966
0.4065	2.55
-0.3468	0.45
0.5416	3.48
-0.1675	0.68
0.5051	3.2
1.1139	13
0.5682	3.7
2.3054	202
1.2304	17
-0.301	0.5
1.3304	21.4
3.5302	3390
3.7419	5520
3.5416	3480
3.935	8610
-0.4559	0.35
0.8921	7.8
1.6971	49.7851
1.8565	71.863
2.3674	233
2.5006	316.7
-0.8069	0.156
-1.1739	0.067
1.8777	75.45
1.4854	30.58
3.6532	4500
0.6232	4.2
2.5009	316.872
2.29	195
2.4843	305
2.8331	681
3.8897	7757
4.442	27671
4.5831	38295
4.1666	14677
2.2106	162.4
-0.9586	0.11
-0.8539	0.14
2.0453	111
0.4771	3
1.3636	23.1
1.2201	16.6
1.4183	26.2
0.5945	3.9308
1.8318	67.89
1.1523	14.2
1.3689	23.3816
1.7634	58
3.1235	1329
1.6375	43.4
-2	0.01
0.2788	1.9
0.9395	8.7
1.6749	47.3
3.6902	4900
2.7716	591
2.3054	202
3.0871	1222
2.4443	278.18
1.4783	30.08
-0.3116	0.488
-0.2226	0.599
0.8129	6.5
1.5159	32.8
0.2529	1.79
0.4594	2.88
0.2041	1.6
1.4314	27
0.7497	5.62
3.0465	1113
3.473	2972
0.4425	2.77
0.567	3.69
0.1644	1.46
0.5011	3.17
2.1374	137.2
1.3806	24.02
1.7604	57.6
1.6454	44.2
1.5049	31.9844
0.0828	1.21
-0.7696	0.17
-0.0555	0.88
1.1037	12.6984
2.0008	100.187
1.9138	82
1.1348	13.6382
1.5635	36.6033
1.9872	97.1
2.4425	277
2.0086	102
2.179	151
-0.5768	0.265
-0.5467	0.284
-0.2848	0.519
0.6021	4
3.4914	3100
2.1139	130
2.6689	466.6
0.2704	1.864
0.1106	1.29
-0.8401	0.1445
-0.9914	0.102
-1.4559	0.035
0.9868	9.7
1.7226	52.8
1.433	27.1
1.4624	29
1.1139	13
1.2433	17.5123
1.2368	17.2493
1.4814	30.3
1.6693	46.7
1.5551	35.9
1.7368	54.5527
0.5378	3.45
0.2095	1.62
0.7356	5.44
0.749	5.61
1.9086	81.0222
1.6359	43.2435
1.6034	40.1248
0.8463	7.02
2.0061	101.42
2.3802	240
1.2355	17.2
0.8293	6.75
0.4928	3.11
0.5393	3.462
0.9085	8.1
-0.0458	0.9
1.4914	31
2.5185	330
0.6857	4.85
0.3802	2.4
1.3535	22.5704
1.4114	25.7867
1.3312	21.4397
2.4594	288
2.2405	174
1.2455	17.6
-0.2865	0.517
-0.3952	0.4025
2.48	302
0.6232	4.2
1.549	35.4
0.9191	8.3
1.6361	43.26
0.7709	5.9
0.405	2.5412
1.617	41.4
2.4065	255
1.6327	42.9232
1.2805	19.0764
-0.4511	0.3539
-0.1452	0.7158
0.6599	4.57
1.7084	51.1
1.017	10.4
-0.7447	0.18
-0.9208	0.12
-0.8861	0.13
1.7095	51.2281
2.4303	269.33
1.5276	33.7
1.2788	19
0.8513	7.1
0.8633	7.3
2.4232	265
2.5263	336
0.2553	1.8
1.3483	22.3
2.5051	320
3.2672	1850
1.0414	11
0.6232	4.2
0.3424	2.2
0.738	5.47
-0.7696	0.17
2.2455	176
1.0569	11.4
0.0682	1.17
0.5011	3.17
0.3284	2.13
0.7404	5.5
-0.6778	0.21
0.7143	5.18
0.0569	1.14
0.4709	2.9576
0.4104	2.5727
0.6077	4.052
0.7056	5.0766
0.3891	2.4497
0.3415	2.1954
0.4336	2.7141
0.4657	2.922
0.5557	3.5951
0.5969	3.9531
0.6006	3.9866
0.6099	4.0733
0.646	4.4264
0.3899	2.4543
0.3163	2.0717
0.5323	3.4068
0.7174	5.2166
0.3541	2.2601
0.3415	2.1954
0.5099	3.2355
0.5644	3.6674
0.4467	2.7973
0.6009	3.9894
0.563	3.6556
0.5873	3.8664
0.7647	5.8166
0.5699	3.7142
0.4014	2.5198
0.3977	2.4987
0.5272	3.3667
0.8466	7.0236
0.5721	3.7332
0.592	3.9082
0.3749	2.3708
0.64	4.3649
0.7329	5.4063
0.5813	3.8131
0.5177	3.2935
0.3958	2.4879
0.6145	4.1164
0.5481	3.5329
0.7187	5.2319
0.696	4.9661
0.4957	3.1309
0.4949	3.1254
0.5041	3.1925
0.6507	4.4743
0.5015	3.1735
0.4296	2.6888
0.6638	4.6112
0.4559	2.8572
0.4507	2.8227
0.4803	3.022
0.5243	3.3442
0.4529	2.8376
0.6648	4.6214
0.6581	4.5512
0.4757	2.99
0.5541	3.5815
0.4729	2.9708
0.6309	4.2748
0.5055	3.2025
0.4431	2.7739
0.3906	2.458
0.4032	2.5303
0.3979	2.5
1.456	28.5787
1.5198	33.1
2.7993	630
0.6721	4.7
2.0569	114
1.2788	19
1.4624	29
1.7324	54
-0.4559	0.35
1.3424	22
1.6532	45
0.4771	3
-0.1135	0.77
-0.0506	0.89
2.0671	116.7
-2	0.01
0.8976	7.9
1.5051	32
1.0414	11
1.2157	16.4317
1.3802	24
1.0792	12
-1.4202	0.038
-0.1349	0.733
4.1761	15000
-0.6126	0.244
0.5743	3.7523
2.2068	161
0.6128	4.1
2.5353	343
0.8921	7.8
1.0792	12
0.8062	6.4
0.4564	2.86
1.6231	41.9881
2.8451	700
1.8751	75
1.4771	30
2.143	138.996
0.9777	9.5
2	100
0.9823	9.6
1.5441	35
1.3979	25
0.8261	6.7
0.5682	3.7
2.2788	190
0.9731	9.4
1.1139	13
2.1139	130
1.0842	12.1408
1.2304	17
2.5682	370
-1.6021	0.025
-1.2757	0.053
0.699	5
0.5315	3.4
-0.0177	0.96
2.1884	154.3
2.248	177
0.0374	1.09
2.1673	147
-0.5229	0.3
0.8469	7.0285
2.1004	126
3.1139	1300
3.4771	3000
0.2807	1.9083
2.1712	148.324
1.8451	70
-0.4855	0.327
2.1146	130.2
-1.1024	0.079
0.301	2
1.2718	18.7
-0.1739	0.67
4.0082	10190
3.8987	7920
3.8663	7350
0.6435	4.4
1.4548	28.5
1.1072	12.8
1.616	41.3
1.5955	39.4
0.8513	7.1
0.7324	5.4
2.0531	113
2.2788	190
0.8055	6.39
0.5911	3.9
1.5051	32
0.2405	1.74
-0.6576	0.22
1.3802	24
-1.9393	0.0115
-2.3468	0.0045
0.3096	2.04
2.3729	236
1.6053	40.3
0.8388	6.9
2.3263	212
1.42	26.3
2.3263	212
0.9243	8.4
0.699	5
1.2227	16.7
1.8048	63.8
1.7168	52.1
1.781	60.4
1.4314	27
0.9854	9.67
0.917	8.26
2.3729	236
1.3617	23
0.8537	7.14
0.9542	9
-0.585	0.26
-0.1549	0.7
0.7853	6.1
1.9395	87
0.7324	5.4
1.4065	25.5
1.7559	57
1.7882	61.4
2.0043	101
1.9609	91.4
1.8306	67.7
1.4757	29.9
1.0644	11.5983
1.1787	15.0897
-0.0512	0.8888
0.2304	1.7
-0.1739	0.67
1.7938	62.2
1.6542	45.1
0.8169	6.56
1.1106	12.9
0.2553	1.8
0.1139	1.3
0.9774	9.494
-1.3307	0.0467
2.3752	237.234
1.8634	73.0184
1.5623	36.5
0.3222	2.1
1.5705	37.2
1.8739	74.8
-0.4881	0.325
0.0607	1.15
-1.3307	0.0467
-0.4994	0.3167
-0.7251	0.1883
1.1644	14.6
0.8425	6.9577
-0.2441	0.57
0.3617	2.3
1.2041	16
1.8865	77
0.8513	7.1
0.0531	1.13
1.4065	25.5
0.0792	1.2
2.7649	582
3.2304	1700
2.3483	223
3.4205	2633
0.854	7.1442
1.0414	11
-0.7747	0.168
-0.8928	0.128
1.574	37.5
1.0086	10.2
-0.8539	0.14
2.6335	430
2.1461	140
2.2788	190
-2.1249	0.0075
-1.1939	0.064
0.1454	1.3977
1.9134	81.9128
1.8061	63.9869
1.4216	26.4
0.7924	6.2
1.0086	10.2
1.0294	10.7
0.2041	1.6
-0.1249	0.75
0.0969	1.25
2.6636	460.869
1.1493	14.1032
1.4047	25.39
1.6517	44.84
1.8556	71.7078
-0.0251	0.9439
1.844	69.8241
1.9868	97
1.371	23.4947
0.415	2.6
1.8986	79.17
2.1031	126.8
1.3865	24.35
1.0426	11.03
1.2398	17.37
-1.6778	0.021
0.7404	5.5
1.1271	13.4
1.3424	22
1.1399	13.8013
0.7582	5.73
1.8451	70
0.8938	7.83
1.4548	28.5
1.5119	32.5
2.73	537
0.0792	1.2
1.6532	45
1.6981	49.9
2.4757	299
2.7482	560
2.5159	328
1.8573	72
1.4232	26.5
2.0607	115
2.2833	192
1.4195	26.2736
2.5911	390
2.4914	310
0.4314	2.7
-1	0.1
-1.7696	0.017
0.0792	1.2
0.6532	4.5
-1.5229	0.03
0.5836	3.8333
-1.6383	0.023
0.3802	2.4
0.3886	2.4471
1.6053	40.3
2.1421	138.7
2.2087	161.7
1.6021	40
1	10
1.4669	29.3
1.2718	18.7
0.6672	4.6476
2.3284	213
1.8784	75.5871
2.5293	338.291
0.3979	2.5
0.7924	6.2
-0.301	0.5
-1.5607	0.0275
-1.4776	0.0333
-2.0862	0.0082
0.2041	1.6
0.6021	4
2.2429	174.954
-1.8239	0.015
0.0086	1.02
0.6532	4.5
1.0569	11.4
2.1553	143
1.6866	48.6
2.4472	280
0.4749	2.985
-0.301	0.5
-0.108	0.7797
0.8751	7.5
1.9243	84
2.5298	338.674
1.3802	24
1.3979	25
1.2833	19.2
2.0569	114.009
0.5441	3.5
-0.8539	0.14
-1.7696	0.017
0.699	5
1.58	38.0168
2.6772	475.5
2.1229	132.71
1.8187	65.8665
1.2041	16
-0.0655	0.86
-0.7447	0.18
-0.301	0.5
-0.6021	0.25
-0.2966	0.5052
1.9395	87
2.3096	204
2.3365	217
1.9112	81.5
0.143	1.39
-0.1192	0.76
0.1367	1.37
-0.2757	0.53
-0.5086	0.31
0.5502	3.55
1.6693	46.7
0.0792	1.2
0.9912	9.8
0.3373	2.174
0.301	2
0.6435	4.4
1.1761	15
1.5504	35.5162
1.0873	12.227
0.8129	6.5
0.7993	6.3
0.6946	4.95
-1.1249	0.075
-0.7959	0.16
-1.1135	0.077
0.0807	1.2042
0.9977	9.9462
-0.6676	0.215
1.8014	63.3
1.7168	52.1
-0.3615	0.435
-0.3665	0.43
0.0492	1.12
0.1644	1.46
-1.8861	0.013
-1.4318	0.037
0.233	1.71
-0.1938	0.64
0.0899	1.23
2.6454	442
1.3385	21.8
-1.0555	0.088
2.1448	139.574
0.3338	2.1566
0.5435	3.4957
1.3945	24.8
0.9031	8
2.2175	165
2.5428	349
0.4025	2.5267
0.9455	8.82
0.1139	1.3
0.301	2
0.1399	1.38
-0.2464	0.567
1.7512	56.3915
0.6128	4.1
1.2122	16.3
0.5798	3.8
1.1106	12.9
2.98	955
-0.699	0.2
0.4637	2.9086
-2	0.01
0.6628	4.6
1.6385	43.5
1.3802	24
1.8787	75.6307
1.7694	58.8
0.7076	5.1
-0.8795	0.132
-1.7696	0.017
-0.3565	0.44
1.7993	63
1.0044	10.102
0.5051	3.2
3.3569	2274.4
2.7809	603.8
0.0607	1.15
2.3298	213.7
-1.0809	0.083
3.2355	1720
0.6128	4.1
0.4472	2.8
-1.5686	0.027
-0.0196	0.9558
0.1431	1.3904
2.3139	206
1.9223	83.6182
0.3155	2.0677
2.5051	320
1.593	39.17
2.2485	177.2
1.4032	25.3045
0.8261	6.7
0.7076	5.1
0.8293	6.75
2.3874	244
0.1159	1.306
-0.9307	0.1173
-0.8827	0.131
0.1373	1.3719
-1.8539	0.014
-1.3768	0.042
0.2856	1.93
2.415	260
0.5065	3.2102
-0.6778	0.21
1.7853	61
1.9494	89
2.1828	152.35
2.0472	111.477
2.6435	440
2.0607	115
0.7404	5.5
0.3222	2.1
-1.9393	0.0115
-0.0225	0.9495
0.0199	1.047
-0.2251	0.5955
2.4997	316
2.4456	279
1.6749	47.3
1.5224	33.2934
-1.7696	0.017
1.6702	46.8
0.057	1.1402
2.1673	147
1.3953	24.85
-1.1003	0.0794
2.2674	185.1
0.5723	3.735
1.2068	16.1
2.9079	809
-0.1156	0.7664
1.1486	14.0812
1.7853	61
0.0396	1.0954
1.5798	38
0.8325	6.8
2.3243	211
1.1333	13.5932
1.3071	20.2825
1.699	50
1.1255	13.352
0.9069	8.07
1.5315	34
[truncated: 2,272 more rows]

## Sheet: Figure S4
Measured kcat [1/s]	Additional measurement [1/s]
0.4472	-1.301
0.4472	-0.9586
0.4472	2.3118
0.4472	0.3617
0.4472	2.1271
0.4472	2.5563
-1.301	-0.9586
-1.301	2.3118
-1.301	0.3617
-1.301	2.1271
-1.301	2.5563
-0.9586	2.3118
-0.9586	0.3617
-0.9586	2.1271
-0.9586	2.5563
2.3118	0.3617
2.3118	2.1271
2.3118	2.5563
0.3617	2.1271
0.3617	2.5563
2.1271	2.5563
0.0792	0.5315
0.0792	-0.2147
0.0792	-1.1549
0.5315	-0.2147
0.5315	-1.1549
-0.2147	-1.1549
0.791	1.1614
0.791	1.0637
0.791	1.1179
0.791	1.0755
0.791	1.1455
0.791	1.1486
0.791	1.1761
0.791	1.1294
0.791	0.9809
0.791	1.1313
0.791	0.9791
0.791	0.5798
0.791	0.6839
0.791	0.5682
0.791	0.534
0.791	0.8932
0.791	0.7404
0.791	0.6964
0.791	0.7459
0.791	0.5933
0.791	0.1614
0.791	0.6212
0.791	0.6335
0.791	0.5378
0.791	0.5623
0.791	0.7543
0.791	0.6928
0.791	0.6785
0.791	1.0128
0.791	0.828
0.791	0.7007
0.791	0.6812
0.791	0.8241
0.791	0.8376
0.791	0.7574
0.791	0.658
0.791	0.9149
0.791	0.7672
0.791	0.716
0.791	0.8779
0.791	0.7634
0.791	0.6693
0.791	0.6972
0.791	0.8681
0.791	0.9069
0.791	0.776
0.791	0.692
0.791	0.8293
0.791	0.7803
0.791	1.4624
1.1614	1.0637
1.1614	1.1179
1.1614	1.0755
1.1614	1.1455
1.1614	1.1486
1.1614	1.1761
1.1614	1.1294
1.1614	0.9809
1.1614	1.1313
1.1614	0.9791
1.1614	0.5798
1.1614	0.6839
1.1614	0.5682
1.1614	0.534
1.1614	0.8932
1.1614	0.7404
1.1614	0.6964
1.1614	0.7459
1.1614	0.5933
1.1614	0.1614
1.1614	0.6212
1.1614	0.6335
1.1614	0.5378
1.1614	0.5623
1.1614	0.7543
1.1614	0.6928
1.1614	0.6785
1.1614	1.0128
1.1614	0.828
1.1614	0.7007
1.1614	0.6812
1.1614	0.8241
1.1614	0.8376
1.1614	0.7574
1.1614	0.658
1.1614	0.9149
1.1614	0.7672
1.1614	0.716
1.1614	0.8779
1.1614	0.7634
1.1614	0.6693
1.1614	0.6972
1.1614	0.8681
1.1614	0.9069
1.1614	0.776
1.1614	0.692
1.1614	0.8293
1.1614	0.7803
1.1614	1.4624
1.0637	1.1179
1.0637	1.0755
1.0637	1.1455
1.0637	1.1486
1.0637	1.1761
1.0637	1.1294
1.0637	0.9809
1.0637	1.1313
1.0637	0.9791
1.0637	0.5798
1.0637	0.6839
1.0637	0.5682
1.0637	0.534
1.0637	0.8932
1.0637	0.7404
1.0637	0.6964
1.0637	0.7459
1.0637	0.5933
1.0637	0.1614
1.0637	0.6212
1.0637	0.6335
1.0637	0.5378
1.0637	0.5623
1.0637	0.7543
1.0637	0.6928
1.0637	0.6785
1.0637	1.0128
1.0637	0.828
1.0637	0.7007
1.0637	0.6812
1.0637	0.8241
1.0637	0.8376
1.0637	0.7574
1.0637	0.658
1.0637	0.9149
1.0637	0.7672
1.0637	0.716
1.0637	0.8779
1.0637	0.7634
1.0637	0.6693
1.0637	0.6972
1.0637	0.8681
1.0637	0.9069
1.0637	0.776
1.0637	0.692
1.0637	0.8293
1.0637	0.7803
1.0637	1.4624
1.1179	1.0755
1.1179	1.1455
1.1179	1.1486
1.1179	1.1761
1.1179	1.1294
1.1179	0.9809
1.1179	1.1313
1.1179	0.9791
1.1179	0.5798
1.1179	0.6839
1.1179	0.5682
1.1179	0.534
1.1179	0.8932
1.1179	0.7404
1.1179	0.6964
1.1179	0.7459
1.1179	0.5933
1.1179	0.1614
1.1179	0.6212
1.1179	0.6335
1.1179	0.5378
1.1179	0.5623
1.1179	0.7543
1.1179	0.6928
1.1179	0.6785
1.1179	1.0128
1.1179	0.828
1.1179	0.7007
1.1179	0.6812
1.1179	0.8241
1.1179	0.8376
1.1179	0.7574
1.1179	0.658
1.1179	0.9149
1.1179	0.7672
1.1179	0.716
1.1179	0.8779
1.1179	0.7634
1.1179	0.6693
1.1179	0.6972
1.1179	0.8681
1.1179	0.9069
1.1179	0.776
1.1179	0.692
1.1179	0.8293
1.1179	0.7803
1.1179	1.4624
1.0755	1.1455
1.0755	1.1486
1.0755	1.1761
1.0755	1.1294
1.0755	0.9809
1.0755	1.1313
1.0755	0.9791
1.0755	0.5798
1.0755	0.6839
1.0755	0.5682
1.0755	0.534
1.0755	0.8932
1.0755	0.7404
1.0755	0.6964
1.0755	0.7459
1.0755	0.5933
1.0755	0.1614
1.0755	0.6212
1.0755	0.6335
1.0755	0.5378
1.0755	0.5623
1.0755	0.7543
1.0755	0.6928
1.0755	0.6785
1.0755	1.0128
1.0755	0.828
1.0755	0.7007
1.0755	0.6812
1.0755	0.8241
1.0755	0.8376
1.0755	0.7574
1.0755	0.658
1.0755	0.9149
1.0755	0.7672
1.0755	0.716
1.0755	0.8779
1.0755	0.7634
1.0755	0.6693
1.0755	0.6972
1.0755	0.8681
1.0755	0.9069
1.0755	0.776
1.0755	0.692
1.0755	0.8293
1.0755	0.7803
1.0755	1.4624
1.1455	1.1486
1.1455	1.1761
1.1455	1.1294
1.1455	0.9809
1.1455	1.1313
1.1455	0.9791
1.1455	0.5798
1.1455	0.6839
1.1455	0.5682
1.1455	0.534
1.1455	0.8932
1.1455	0.7404
1.1455	0.6964
1.1455	0.7459
1.1455	0.5933
1.1455	0.1614
1.1455	0.6212
1.1455	0.6335
1.1455	0.5378
1.1455	0.5623
1.1455	0.7543
1.1455	0.6928
1.1455	0.6785
1.1455	1.0128
1.1455	0.828
1.1455	0.7007
1.1455	0.6812
1.1455	0.8241
1.1455	0.8376
1.1455	0.7574
1.1455	0.658
1.1455	0.9149
1.1455	0.7672
1.1455	0.716
1.1455	0.8779
1.1455	0.7634
1.1455	0.6693
1.1455	0.6972
1.1455	0.8681
1.1455	0.9069
1.1455	0.776
1.1455	0.692
1.1455	0.8293
1.1455	0.7803
1.1455	1.4624
1.1486	1.1761
1.1486	1.1294
1.1486	0.9809
1.1486	1.1313
1.1486	0.9791
1.1486	0.5798
1.1486	0.6839
1.1486	0.5682
1.1486	0.534
1.1486	0.8932
1.1486	0.7404
1.1486	0.6964
1.1486	0.7459
1.1486	0.5933
1.1486	0.1614
1.1486	0.6212
1.1486	0.6335
1.1486	0.5378
1.1486	0.5623
1.1486	0.7543
1.1486	0.6928
1.1486	0.6785
1.1486	1.0128
1.1486	0.828
1.1486	0.7007
1.1486	0.6812
1.1486	0.8241
1.1486	0.8376
1.1486	0.7574
1.1486	0.658
1.1486	0.9149
1.1486	0.7672
1.1486	0.716
1.1486	0.8779
1.1486	0.7634
1.1486	0.6693
1.1486	0.6972
1.1486	0.8681
1.1486	0.9069
1.1486	0.776
1.1486	0.692
1.1486	0.8293
1.1486	0.7803
1.1486	1.4624
1.1761	1.1294
1.1761	0.9809
1.1761	1.1313
1.1761	0.9791
1.1761	0.5798
1.1761	0.6839
1.1761	0.5682
1.1761	0.534
1.1761	0.8932
1.1761	0.7404
1.1761	0.6964
1.1761	0.7459
1.1761	0.5933
1.1761	0.1614
1.1761	0.6212
1.1761	0.6335
1.1761	0.5378
1.1761	0.5623
1.1761	0.7543
1.1761	0.6928
1.1761	0.6785
1.1761	1.0128
1.1761	0.828
1.1761	0.7007
1.1761	0.6812
1.1761	0.8241
1.1761	0.8376
1.1761	0.7574
1.1761	0.658
1.1761	0.9149
1.1761	0.7672
1.1761	0.716
1.1761	0.8779
1.1761	0.7634
1.1761	0.6693
1.1761	0.6972
1.1761	0.8681
1.1761	0.9069
1.1761	0.776
1.1761	0.692
1.1761	0.8293
1.1761	0.7803
1.1761	1.4624
1.1294	0.9809
1.1294	1.1313
1.1294	0.9791
1.1294	0.5798
1.1294	0.6839
1.1294	0.5682
1.1294	0.534
1.1294	0.8932
1.1294	0.7404
1.1294	0.6964
1.1294	0.7459
1.1294	0.5933
1.1294	0.1614
1.1294	0.6212
1.1294	0.6335
1.1294	0.5378
1.1294	0.5623
1.1294	0.7543
1.1294	0.6928
1.1294	0.6785
1.1294	1.0128
1.1294	0.828
1.1294	0.7007
1.1294	0.6812
1.1294	0.8241
1.1294	0.8376
1.1294	0.7574
1.1294	0.658
1.1294	0.9149
1.1294	0.7672
1.1294	0.716
1.1294	0.8779
1.1294	0.7634
1.1294	0.6693
1.1294	0.6972
1.1294	0.8681
1.1294	0.9069
1.1294	0.776
1.1294	0.692
1.1294	0.8293
1.1294	0.7803
1.1294	1.4624
0.9809	1.1313
0.9809	0.9791
0.9809	0.5798
0.9809	0.6839
0.9809	0.5682
0.9809	0.534
0.9809	0.8932
0.9809	0.7404
0.9809	0.6964
0.9809	0.7459
0.9809	0.5933
0.9809	0.1614
0.9809	0.6212
0.9809	0.6335
0.9809	0.5378
0.9809	0.5623
0.9809	0.7543
0.9809	0.6928
0.9809	0.6785
0.9809	1.0128
0.9809	0.828
0.9809	0.7007
0.9809	0.6812
0.9809	0.8241
0.9809	0.8376
0.9809	0.7574
0.9809	0.658
0.9809	0.9149
0.9809	0.7672
0.9809	0.716
0.9809	0.8779
0.9809	0.7634
0.9809	0.6693
0.9809	0.6972
0.9809	0.8681
0.9809	0.9069
0.9809	0.776
0.9809	0.692
0.9809	0.8293
0.9809	0.7803
0.9809	1.4624
1.1313	0.9791
1.1313	0.5798
1.1313	0.6839
1.1313	0.5682
1.1313	0.534
1.1313	0.8932
1.1313	0.7404
1.1313	0.6964
1.1313	0.7459
1.1313	0.5933
1.1313	0.1614
1.1313	0.6212
1.1313	0.6335
1.1313	0.5378
1.1313	0.5623
1.1313	0.7543
1.1313	0.6928
1.1313	0.6785
1.1313	1.0128
1.1313	0.828
1.1313	0.7007
1.1313	0.6812
1.1313	0.8241
1.1313	0.8376
1.1313	0.7574
1.1313	0.658
1.1313	0.9149
1.1313	0.7672
1.1313	0.716
1.1313	0.8779
1.1313	0.7634
1.1313	0.6693
1.1313	0.6972
1.1313	0.8681
1.1313	0.9069
1.1313	0.776
1.1313	0.692
1.1313	0.8293
1.1313	0.7803
1.1313	1.4624
0.9791	0.5798
0.9791	0.6839
0.9791	0.5682
0.9791	0.534
0.9791	0.8932
0.9791	0.7404
0.9791	0.6964
0.9791	0.7459
0.9791	0.5933
0.9791	0.1614
0.9791	0.6212
0.9791	0.6335
0.9791	0.5378
0.9791	0.5623
0.9791	0.7543
0.9791	0.6928
0.9791	0.6785
0.9791	1.0128
0.9791	0.828
0.9791	0.7007
0.9791	0.6812
0.9791	0.8241
0.9791	0.8376
0.9791	0.7574
0.9791	0.658
0.9791	0.9149
0.9791	0.7672
0.9791	0.716
0.9791	0.8779
0.9791	0.7634
0.9791	0.6693
0.9791	0.6972
0.9791	0.8681
0.9791	0.9069
0.9791	0.776
0.9791	0.692
0.9791	0.8293
0.9791	0.7803
0.9791	1.4624
0.5798	0.6839
0.5798	0.5682
0.5798	0.534
0.5798	0.8932
0.5798	0.7404
0.5798	0.6964
0.5798	0.7459
0.5798	0.5933
0.5798	0.1614
0.5798	0.6212
0.5798	0.6335
0.5798	0.5378
0.5798	0.5623
0.5798	0.7543
0.5798	0.6928
0.5798	0.6785
0.5798	1.0128
0.5798	0.828
0.5798	0.7007
0.5798	0.6812
0.5798	0.8241
0.5798	0.8376
0.5798	0.7574
0.5798	0.658
0.5798	0.9149
0.5798	0.7672
0.5798	0.716
0.5798	0.8779
0.5798	0.7634
0.5798	0.6693
0.5798	0.6972
0.5798	0.8681
0.5798	0.9069
0.5798	0.776
0.5798	0.692
0.5798	0.8293
0.5798	0.7803
0.5798	1.4624
0.6839	0.5682
0.6839	0.534
0.6839	0.8932
0.6839	0.7404
0.6839	0.6964
0.6839	0.7459
0.6839	0.5933
0.6839	0.1614
0.6839	0.6212
0.6839	0.6335
0.6839	0.5378
0.6839	0.5623
0.6839	0.7543
0.6839	0.6928
0.6839	0.6785
0.6839	1.0128
0.6839	0.828
0.6839	0.7007
0.6839	0.6812
0.6839	0.8241
0.6839	0.8376
0.6839	0.7574
0.6839	0.658
0.6839	0.9149
0.6839	0.7672
0.6839	0.716
0.6839	0.8779
0.6839	0.7634
0.6839	0.6693
0.6839	0.6972
0.6839	0.8681
0.6839	0.9069
0.6839	0.776
0.6839	0.692
0.6839	0.8293
0.6839	0.7803
0.6839	1.4624
0.5682	0.534
0.5682	0.8932
0.5682	0.7404
0.5682	0.6964
0.5682	0.7459
0.5682	0.5933
0.5682	0.1614
0.5682	0.6212
0.5682	0.6335
0.5682	0.5378
0.5682	0.5623
0.5682	0.7543
0.5682	0.6928
0.5682	0.6785
0.5682	1.0128
0.5682	0.828
0.5682	0.7007
0.5682	0.6812
0.5682	0.8241
0.5682	0.8376
0.5682	0.7574
0.5682	0.658
0.5682	0.9149
0.5682	0.7672
0.5682	0.716
0.5682	0.8779
0.5682	0.7634
0.5682	0.6693
0.5682	0.6972
0.5682	0.8681
0.5682	0.9069
0.5682	0.776
0.5682	0.692
0.5682	0.8293
0.5682	0.7803
0.5682	1.4624
0.534	0.8932
0.534	0.7404
0.534	0.6964
0.534	0.7459
0.534	0.5933
0.534	0.1614
0.534	0.6212
0.534	0.6335
0.534	0.5378
0.534	0.5623
0.534	0.7543
0.534	0.6928
0.534	0.6785
0.534	1.0128
0.534	0.828
0.534	0.7007
0.534	0.6812
0.534	0.8241
0.534	0.8376
0.534	0.7574
0.534	0.658
0.534	0.9149
0.534	0.7672
0.534	0.716
0.534	0.8779
0.534	0.7634
0.534	0.6693
0.534	0.6972
0.534	0.8681
0.534	0.9069
0.534	0.776
0.534	0.692
0.534	0.8293
0.534	0.7803
0.534	1.4624
0.8932	0.7404
0.8932	0.6964
0.8932	0.7459
0.8932	0.5933
0.8932	0.1614
0.8932	0.6212
0.8932	0.6335
0.8932	0.5378
0.8932	0.5623
0.8932	0.7543
0.8932	0.6928
0.8932	0.6785
0.8932	1.0128
0.8932	0.828
0.8932	0.7007
0.8932	0.6812
0.8932	0.8241
0.8932	0.8376
0.8932	0.7574
0.8932	0.658
0.8932	0.9149
0.8932	0.7672
0.8932	0.716
0.8932	0.8779
0.8932	0.7634
0.8932	0.6693
0.8932	0.6972
0.8932	0.8681
0.8932	0.9069
0.8932	0.776
0.8932	0.692
0.8932	0.8293
0.8932	0.7803
0.8932	1.4624
0.7404	0.6964
0.7404	0.7459
0.7404	0.5933
0.7404	0.1614
0.7404	0.6212
0.7404	0.6335
0.7404	0.5378
0.7404	0.5623
0.7404	0.7543
0.7404	0.6928
0.7404	0.6785
0.7404	1.0128
0.7404	0.828
0.7404	0.7007
0.7404	0.6812
0.7404	0.8241
0.7404	0.8376
0.7404	0.7574
0.7404	0.658
0.7404	0.9149
0.7404	0.7672
0.7404	0.716
0.7404	0.8779
0.7404	0.7634
0.7404	0.6693
0.7404	0.6972
0.7404	0.8681
0.7404	0.9069
0.7404	0.776
0.7404	0.692
0.7404	0.8293
0.7404	0.7803
0.7404	1.4624
0.6964	0.7459
0.6964	0.5933
0.6964	0.1614
0.6964	0.6212
0.6964	0.6335
0.6964	0.5378
0.6964	0.5623
0.6964	0.7543
0.6964	0.6928
0.6964	0.6785
0.6964	1.0128
0.6964	0.828
0.6964	0.7007
0.6964	0.6812
0.6964	0.8241
0.6964	0.8376
0.6964	0.7574
0.6964	0.658
0.6964	0.9149
0.6964	0.7672
0.6964	0.716
0.6964	0.8779
0.6964	0.7634
0.6964	0.6693
0.6964	0.6972
0.6964	0.8681
0.6964	0.9069
0.6964	0.776
0.6964	0.692
0.6964	0.8293
0.6964	0.7803
0.6964	1.4624
0.7459	0.5933
0.7459	0.1614
0.7459	0.6212
0.7459	0.6335
0.7459	0.5378
0.7459	0.5623
0.7459	0.7543
0.7459	0.6928
0.7459	0.6785
0.7459	1.0128
0.7459	0.828
0.7459	0.7007
0.7459	0.6812
0.7459	0.8241
0.7459	0.8376
0.7459	0.7574
0.7459	0.658
0.7459	0.9149
0.7459	0.7672
0.7459	0.716
0.7459	0.8779
0.7459	0.7634
0.7459	0.6693
0.7459	0.6972
0.7459	0.8681
0.7459	0.9069
0.7459	0.776
0.7459	0.692
0.7459	0.8293
0.7459	0.7803
0.7459	1.4624
0.5933	0.1614
0.5933	0.6212
0.5933	0.6335
0.5933	0.5378
0.5933	0.5623
0.5933	0.7543
0.5933	0.6928
0.5933	0.6785
0.5933	1.0128
0.5933	0.828
0.5933	0.7007
0.5933	0.6812
0.5933	0.8241
0.5933	0.8376
0.5933	0.7574
0.5933	0.658
0.5933	0.9149
0.5933	0.7672
0.5933	0.716
0.5933	0.8779
0.5933	0.7634
0.5933	0.6693
0.5933	0.6972
0.5933	0.8681
0.5933	0.9069
0.5933	0.776
0.5933	0.692
0.5933	0.8293
0.5933	0.7803
0.5933	1.4624
0.1614	0.6212
0.1614	0.6335
0.1614	0.5378
0.1614	0.5623
0.1614	0.7543
0.1614	0.6928
0.1614	0.6785
0.1614	1.0128
0.1614	0.828
0.1614	0.7007
0.1614	0.6812
0.1614	0.8241
0.1614	0.8376
0.1614	0.7574
0.1614	0.658
0.1614	0.9149
0.1614	0.7672
0.1614	0.716
0.1614	0.8779
0.1614	0.7634
0.1614	0.6693
0.1614	0.6972
0.1614	0.8681
0.1614	0.9069
0.1614	0.776
0.1614	0.692
0.1614	0.8293
0.1614	0.7803
0.1614	1.4624
0.6212	0.6335
0.6212	0.5378
0.6212	0.5623
0.6212	0.7543
0.6212	0.6928
0.6212	0.6785
0.6212	1.0128
0.6212	0.828
0.6212	0.7007
0.6212	0.6812
0.6212	0.8241
0.6212	0.8376
0.6212	0.7574
0.6212	0.658
0.6212	0.9149
0.6212	0.7672
0.6212	0.716
0.6212	0.8779
0.6212	0.7634
0.6212	0.6693
0.6212	0.6972
0.6212	0.8681
0.6212	0.9069
0.6212	0.776
0.6212	0.692
0.6212	0.8293
0.6212	0.7803
0.6212	1.4624
0.6335	0.5378
0.6335	0.5623
0.6335	0.7543
0.6335	0.6928
0.6335	0.6785
0.6335	1.0128
0.6335	0.828
0.6335	0.7007
0.6335	0.6812
0.6335	0.8241
0.6335	0.8376
0.6335	0.7574
0.6335	0.658
0.6335	0.9149
0.6335	0.7672
0.6335	0.716
0.6335	0.8779
0.6335	0.7634
0.6335	0.6693
0.6335	0.6972
0.6335	0.8681
0.6335	0.9069
0.6335	0.776
0.6335	0.692
0.6335	0.8293
0.6335	0.7803
0.6335	1.4624
0.5378	0.5623
0.5378	0.7543
0.5378	0.6928
0.5378	0.6785
0.5378	1.0128
0.5378	0.828
0.5378	0.7007
0.5378	0.6812
0.5378	0.8241
0.5378	0.8376
0.5378	0.7574
0.5378	0.658
0.5378	0.9149
0.5378	0.7672
0.5378	0.716
0.5378	0.8779
0.5378	0.7634
0.5378	0.6693
0.5378	0.6972
0.5378	0.8681
0.5378	0.9069
0.5378	0.776
0.5378	0.692
0.5378	0.8293
0.5378	0.7803
0.5378	1.4624
0.5623	0.7543
0.5623	0.6928
0.5623	0.6785
0.5623	1.0128
0.5623	0.828
0.5623	0.7007
0.5623	0.6812
0.5623	0.8241
0.5623	0.8376
0.5623	0.7574
0.5623	0.658
0.5623	0.9149
0.5623	0.7672
0.5623	0.716
0.5623	0.8779
0.5623	0.7634
0.5623	0.6693
0.5623	0.6972
0.5623	0.8681
0.5623	0.9069
0.5623	0.776
0.5623	0.692
0.5623	0.8293
0.5623	0.7803
0.5623	1.4624
0.7543	0.6928
0.7543	0.6785
0.7543	1.0128
0.7543	0.828
0.7543	0.7007
0.7543	0.6812
0.7543	0.8241
0.7543	0.8376
0.7543	0.7574
0.7543	0.658
0.7543	0.9149
0.7543	0.7672
0.7543	0.716
0.7543	0.8779
0.7543	0.7634
0.7543	0.6693
0.7543	0.6972
0.7543	0.8681
0.7543	0.9069
0.7543	0.776
0.7543	0.692
0.7543	0.8293
0.7543	0.7803
0.7543	1.4624
0.6928	0.6785
0.6928	1.0128
0.6928	0.828
0.6928	0.7007
0.6928	0.6812
0.6928	0.8241
0.6928	0.8376
0.6928	0.7574
0.6928	0.658
0.6928	0.9149
0.6928	0.7672
0.6928	0.716
0.6928	0.8779
0.6928	0.7634
0.6928	0.6693
0.6928	0.6972
0.6928	0.8681
0.6928	0.9069
0.6928	0.776
0.6928	0.692
0.6928	0.8293
0.6928	0.7803
0.6928	1.4624
0.6785	1.0128
0.6785	0.828
0.6785	0.7007
0.6785	0.6812
0.6785	0.8241
0.6785	0.8376
0.6785	0.7574
0.6785	0.658
0.6785	0.9149
0.6785	0.7672
0.6785	0.716
0.6785	0.8779
0.6785	0.7634
0.6785	0.6693
0.6785	0.6972
0.6785	0.8681
0.6785	0.9069
0.6785	0.776
0.6785	0.692
0.6785	0.8293
0.6785	0.7803
0.6785	1.4624
1.0128	0.828
1.0128	0.7007
1.0128	0.6812
1.0128	0.8241
1.0128	0.8376
1.0128	0.7574
1.0128	0.658
1.0128	0.9149
1.0128	0.7672
1.0128	0.716
1.0128	0.8779
1.0128	0.7634
1.0128	0.6693
1.0128	0.6972
1.0128	0.8681
1.0128	0.9069
1.0128	0.776
1.0128	0.692
1.0128	0.8293
1.0128	0.7803
1.0128	1.4624
0.828	0.7007
0.828	0.6812
0.828	0.8241
0.828	0.8376
0.828	0.7574
0.828	0.658
0.828	0.9149
0.828	0.7672
0.828	0.716
0.828	0.8779
0.828	0.7634
0.828	0.6693
0.828	0.6972
0.828	0.8681
0.828	0.9069
0.828	0.776
0.828	0.692
0.828	0.8293
0.828	0.7803
0.828	1.4624
0.7007	0.6812
0.7007	0.8241
0.7007	0.8376
0.7007	0.7574
0.7007	0.658
0.7007	0.9149
0.7007	0.7672
0.7007	0.716
0.7007	0.8779
0.7007	0.7634
0.7007	0.6693
0.7007	0.6972
0.7007	0.8681
0.7007	0.9069
0.7007	0.776
0.7007	0.692
0.7007	0.8293
0.7007	0.7803
0.7007	1.4624
0.6812	0.8241
0.6812	0.8376
0.6812	0.7574
0.6812	0.658
0.6812	0.9149
0.6812	0.7672
0.6812	0.716
0.6812	0.8779
0.6812	0.7634
0.6812	0.6693
0.6812	0.6972
0.6812	0.8681
0.6812	0.9069
0.6812	0.776
0.6812	0.692
0.6812	0.8293
0.6812	0.7803
0.6812	1.4624
0.8241	0.8376
0.8241	0.7574
0.8241	0.658
0.8241	0.9149
0.8241	0.7672
0.8241	0.716
0.8241	0.8779
0.8241	0.7634
0.8241	0.6693
0.8241	0.6972
0.8241	0.8681
0.8241	0.9069
0.8241	0.776
0.8241	0.692
0.8241	0.8293
0.8241	0.7803
0.8241	1.4624
0.8376	0.7574
0.8376	0.658
0.8376	0.9149
0.8376	0.7672
0.8376	0.716
0.8376	0.8779
0.8376	0.7634
0.8376	0.6693
0.8376	0.6972
0.8376	0.8681
0.8376	0.9069
0.8376	0.776
0.8376	0.692
0.8376	0.8293
0.8376	0.7803
0.8376	1.4624
0.7574	0.658
0.7574	0.9149
0.7574	0.7672
0.7574	0.716
0.7574	0.8779
0.7574	0.7634
0.7574	0.6693
0.7574	0.6972
0.7574	0.8681
0.7574	0.9069
0.7574	0.776
0.7574	0.692
0.7574	0.8293
0.7574	0.7803
0.7574	1.4624
0.658	0.9149
0.658	0.7672
0.658	0.716
0.658	0.8779
0.658	0.7634
0.658	0.6693
0.658	0.6972
0.658	0.8681
0.658	0.9069
0.658	0.776
0.658	0.692
0.658	0.8293
0.658	0.7803
0.658	1.4624
0.9149	0.7672
0.9149	0.716
0.9149	0.8779
0.9149	0.7634
0.9149	0.6693
0.9149	0.6972
0.9149	0.8681
0.9149	0.9069
0.9149	0.776
0.9149	0.692
0.9149	0.8293
0.9149	0.7803
0.9149	1.4624
0.7672	0.716
0.7672	0.8779
0.7672	0.7634
0.7672	0.6693
0.7672	0.6972
0.7672	0.8681
0.7672	0.9069
0.7672	0.776
0.7672	0.692
0.7672	0.8293
0.7672	0.7803
0.7672	1.4624
0.716	0.8779
0.716	0.7634
0.716	0.6693
0.716	0.6972
0.716	0.8681
0.716	0.9069
0.716	0.776
0.716	0.692
0.716	0.8293
0.716	0.7803
0.716	1.4624
0.8779	0.7634
0.8779	0.6693
0.8779	0.6972
0.8779	0.8681
0.8779	0.9069
0.8779	0.776
0.8779	0.692
0.8779	0.8293
0.8779	0.7803
0.8779	1.4624
0.7634	0.6693
0.7634	0.6972
0.7634	0.8681
0.7634	0.9069
0.7634	0.776
0.7634	0.692
0.7634	0.8293
0.7634	0.7803
0.7634	1.4624
0.6693	0.6972
0.6693	0.8681
0.6693	0.9069
0.6693	0.776
0.6693	0.692
0.6693	0.8293
0.6693	0.7803
0.6693	1.4624
0.6972	0.8681
0.6972	0.9069
0.6972	0.776
0.6972	0.692
0.6972	0.8293
0.6972	0.7803
0.6972	1.4624
0.8681	0.9069
0.8681	0.776
0.8681	0.692
0.8681	0.8293
0.8681	0.7803
0.8681	1.4624
0.9069	0.776
0.9069	0.692
0.9069	0.8293
0.9069	0.7803
0.9069	1.4624
0.776	0.692
0.776	0.8293
0.776	0.7803
0.776	1.4624
0.692	0.8293
0.692	0.7803
0.692	1.4624
0.8293	0.7803
0.8293	1.4624
0.7803	1.4624
1.7566	1.2923
1.7566	0.7752
1.7566	1.1335
1.7566	1.4216
1.7566	1.1461
1.7566	1.6138
1.7566	1.0607
1.7566	0.5563
1.7566	1.0934
1.7566	1.1732
1.7566	1.0792
1.7566	1.7559
1.2923	0.7752
1.2923	1.1335
1.2923	1.4216
1.2923	1.1461
1.2923	1.6138
1.2923	1.0607
1.2923	0.5563
1.2923	1.0934
1.2923	1.1732
1.2923	1.0792
1.2923	1.7559
0.7752	1.1335
0.7752	1.4216
0.7752	1.1461
0.7752	1.6138
0.7752	1.0607
0.7752	0.5563
0.7752	1.0934
0.7752	1.1732
0.7752	1.0792
0.7752	1.7559
1.1335	1.4216
1.1335	1.1461
1.1335	1.6138
1.1335	1.0607
1.1335	0.5563
1.1335	1.0934
1.1335	1.1732
1.1335	1.0792
1.1335	1.7559
1.4216	1.1461
1.4216	1.6138
1.4216	1.0607
1.4216	0.5563
1.4216	1.0934
1.4216	1.1732
1.4216	1.0792
1.4216	1.7559
1.1461	1.6138
1.1461	1.0607
1.1461	0.5563
1.1461	1.0934
1.1461	1.1732
1.1461	1.0792
1.1461	1.7559
1.6138	1.0607
1.6138	0.5563
1.6138	1.0934
1.6138	1.1732
1.6138	1.0792
1.6138	1.7559
1.0607	0.5563
1.0607	1.0934
1.0607	1.1732
1.0607	1.0792
1.0607	1.7559
0.5563	1.0934
0.5563	1.1732
0.5563	1.0792
0.5563	1.7559
1.0934	1.1732
1.0934	1.0792
1.0934	1.7559
1.1732	1.0792
1.1732	1.7559
1.0792	1.7559
0.4742	-0.0605
-2.0621	-2.0621
-1.3632	-1.3632
1.0969	0.8633
1.0969	1.0414
1.0969	0.8195
1.0969	-0.0809
1.0969	0.243
1.0969	0.5798
1.0969	1.179
1.0969	0.7993
1.0969	0.658
1.0969	0.7924
1.0969	0.5682
1.0969	1.017
1.0969	0.8573
1.0969	0.5185
0.8633	1.0414
0.8633	0.8195
0.8633	-0.0809
0.8633	0.243
0.8633	0.5798
0.8633	1.179
0.8633	0.7993
0.8633	0.658
0.8633	0.7924
0.8633	0.5682
0.8633	1.017
0.8633	0.8573
0.8633	0.5185
1.0414	0.8195
1.0414	-0.0809
1.0414	0.243
1.0414	0.5798
1.0414	1.179
1.0414	0.7993
1.0414	0.658
1.0414	0.7924
1.0414	0.5682
1.0414	1.017
1.0414	0.8573
1.0414	0.5185
0.8195	-0.0809
0.8195	0.243
0.8195	0.5798
0.8195	1.179
0.8195	0.7993
0.8195	0.658
0.8195	0.7924
0.8195	0.5682
0.8195	1.017
0.8195	0.8573
0.8195	0.5185
-0.0809	0.243
-0.0809	0.5798
-0.0809	1.179
-0.0809	0.7993
-0.0809	0.658
-0.0809	0.7924
-0.0809	0.5682
-0.0809	1.017
-0.0809	0.8573
-0.0809	0.5185
0.243	0.5798
0.243	1.179
0.243	0.7993
0.243	0.658
0.243	0.7924
0.243	0.5682
0.243	1.017
0.243	0.8573
0.243	0.5185
0.5798	1.179
0.5798	0.7993
0.5798	0.658
0.5798	0.7924
0.5798	0.5682
0.5798	1.017
0.5798	0.8573
0.5798	0.5185
1.179	0.7993
1.179	0.658
1.179	0.7924
1.179	0.5682
1.179	1.017
1.179	0.8573
1.179	0.5185
0.7993	0.658
0.7993	0.7924
0.7993	0.5682
0.7993	1.017
0.7993	0.8573
0.7993	0.5185
0.658	0.7924
0.658	0.5682
0.658	1.017
0.658	0.8573
0.658	0.5185
0.7924	0.5682
0.7924	1.017
0.7924	0.8573
0.7924	0.5185
0.5682	1.017
0.5682	0.8573
0.5682	0.5185
1.017	0.8573
1.017	0.5185
0.8573	0.5185
0.3222	0.2304
0.3222	0.5988
0.3222	0.5441
0.3222	0.4518
0.3222	0.4771
0.2304	0.5988
0.2304	0.5441
0.2304	0.4518
0.2304	0.4771
0.5988	0.5441
0.5988	0.4518
0.5988	0.4771
0.5441	0.4518
0.5441	0.4771
0.4518	0.4771
0.3962	-1.1192
0.3962	0.5682
0.3962	-0.857
0.3962	0.4548
0.3962	0.7559
0.3962	-0.71
0.3962	-1.5528
0.3962	0.8062
0.3962	-0.8861
-1.1192	0.5682
-1.1192	-0.857
-1.1192	0.4548
-1.1192	0.7559
-1.1192	-0.71
-1.1192	-1.5528
-1.1192	0.8062
-1.1192	-0.8861
0.5682	-0.857
0.5682	0.4548
0.5682	0.7559
0.5682	-0.71
0.5682	-1.5528
0.5682	0.8062
0.5682	-0.8861
-0.857	0.4548
-0.857	0.7559
-0.857	-0.71
-0.857	-1.5528
-0.857	0.8062
-0.857	-0.8861
0.4548	0.7559
0.4548	-0.71
0.4548	-1.5528
0.4548	0.8062
0.4548	-0.8861
0.7559	-0.71
0.7559	-1.5528
0.7559	0.8062
0.7559	-0.8861
-0.71	-1.5528
-0.71	0.8062
-0.71	-0.8861
-1.5528	0.8062
-1.5528	-0.8861
0.8062	-0.8861
1.1589	-0.2135
0.9345	-1.2076
0.9345	-0.8665
0.9345	-1.4437
0.9345	-1.8539
0.9345	-0.8327
0.9345	-0.2197
0.9345	-0.5591
0.9345	-0.295
-1.2076	-0.8665
-1.2076	-1.4437
-1.2076	-1.8539
-1.2076	-0.8327
-1.2076	-0.2197
-1.2076	-0.5591
-1.2076	-0.295
-0.8665	-1.4437
-0.8665	-1.8539
-0.8665	-0.8327
-0.8665	-0.2197
-0.8665	-0.5591
-0.8665	-0.295
-1.4437	-1.8539
-1.4437	-0.8327
-1.4437	-0.2197
-1.4437	-0.5591
-1.4437	-0.295
-1.8539	-0.8327
-1.8539	-0.2197
-1.8539	-0.5591
-1.8539	-0.295
-0.8327	-0.2197
-0.8327	-0.5591
-0.8327	-0.295
-0.2197	-0.5591
-0.2197	-0.295
-0.5591	-0.295
-0.0638	0.1362
-0.0638	0.084
-0.0638	0.0239
-0.0638	0.0388
-0.0638	-0.1337
-0.0638	-0.4622
-0.0638	-0.4518
-0.0638	-0.3484
-0.0638	-0.2064
-0.0638	-0.1927
-0.0638	-0.2689
-0.0638	0.0107
-0.0638	-0.0638
0.1362	0.084
0.1362	0.0239
0.1362	0.0388
0.1362	-0.1337
0.1362	-0.4622
0.1362	-0.4518
0.1362	-0.3484
0.1362	-0.2064
0.1362	-0.1927
0.1362	-0.2689
0.1362	0.0107
0.1362	-0.0638
0.084	0.0239
0.084	0.0388
0.084	-0.1337
0.084	-0.4622
0.084	-0.4518
0.084	-0.3484
0.084	-0.2064
0.084	-0.1927
0.084	-0.2689
0.084	0.0107
0.084	-0.0638
0.0239	0.0388
0.0239	-0.1337
0.0239	-0.4622
0.0239	-0.4518
0.0239	-0.3484
0.0239	-0.2064
0.0239	-0.1927
0.0239	-0.2689
0.0239	0.0107
0.0239	-0.0638
0.0388	-0.1337
0.0388	-0.4622
0.0388	-0.4518
0.0388	-0.3484
0.0388	-0.2064
0.0388	-0.1927
0.0388	-0.2689
0.0388	0.0107
0.0388	-0.0638
-0.1337	-0.4622
-0.1337	-0.4518
-0.1337	-0.3484
-0.1337	-0.2064
-0.1337	-0.1927
-0.1337	-0.2689
-0.1337	0.0107
-0.1337	-0.0638
-0.4622	-0.4518
-0.4622	-0.3484
-0.4622	-0.2064
-0.4622	-0.1927
-0.4622	-0.2689
-0.4622	0.0107
-0.4622	-0.0638
-0.4518	-0.3484
-0.4518	-0.2064
-0.4518	-0.1927
-0.4518	-0.2689
-0.4518	0.0107
-0.4518	-0.0638
-0.3484	-0.2064
-0.3484	-0.1927
-0.3484	-0.2689
-0.3484	0.0107
-0.3484	-0.0638
-0.2064	-0.1927
-0.2064	-0.2689
-0.2064	0.0107
-0.2064	-0.0638
-0.1927	-0.2689
-0.1927	0.0107
-0.1927	-0.0638
-0.2689	0.0107
-0.2689	-0.0638
0.0107	-0.0638
-0.3069	-0.8144
-0.3069	-0.6778
-0.3069	-0.7869
-0.3069	-0.7175
-0.3069	-0.6709
-0.3069	-0.7611
-0.3069	-0.6543
-0.3069	0.5771
-0.3069	0.5864
-0.3069	0.3079
-0.3069	0.6421
-0.8144	-0.6778
-0.8144	-0.7869
-0.8144	-0.7175
-0.8144	-0.6709
-0.8144	-0.7611
-0.8144	-0.6543
-0.8144	0.5771
-0.8144	0.5864
-0.8144	0.3079
-0.8144	0.6421
-0.6778	-0.7869
-0.6778	-0.7175
-0.6778	-0.6709
-0.6778	-0.7611
-0.6778	-0.6543
-0.6778	0.5771
-0.6778	0.5864
-0.6778	0.3079
-0.6778	0.6421
-0.7869	-0.7175
-0.7869	-0.6709
-0.7869	-0.7611
-0.7869	-0.6543
-0.7869	0.5771
-0.7869	0.5864
-0.7869	0.3079
-0.7869	0.6421
-0.7175	-0.6709
-0.7175	-0.7611
-0.7175	-0.6543
-0.7175	0.5771
-0.7175	0.5864
-0.7175	0.3079
-0.7175	0.6421
-0.6709	-0.7611
-0.6709	-0.6543
-0.6709	0.5771
-0.6709	0.5864
-0.6709	0.3079
-0.6709	0.6421
-0.7611	-0.6543
-0.7611	0.5771
-0.7611	0.5864
-0.7611	0.3079
-0.7611	0.6421
-0.6543	0.5771
-0.6543	0.5864
-0.6543	0.3079
-0.6543	0.6421
0.5771	0.5864
0.5771	0.3079
0.5771	0.6421
0.5864	0.3079
0.5864	0.6421
0.3079	0.6421
0.0114	0.7859
0.0114	0.5289
0.0114	0.7207
0.0114	0.7145
0.0114	-0.0466
0.0114	-0.2467
0.0114	-0.2785
0.0114	-0.1794
0.0114	-0.0897
0.0114	-0.0697
0.0114	-0.1601
0.0114	0.1814
0.7859	0.5289
0.7859	0.7207
0.7859	0.7145
0.7859	-0.0466
0.7859	-0.2467
0.7859	-0.2785
0.7859	-0.1794
0.7859	-0.0897
0.7859	-0.0697
0.7859	-0.1601
0.7859	0.1814
0.5289	0.7207
0.5289	0.7145
0.5289	-0.0466
0.5289	-0.2467
0.5289	-0.2785
0.5289	-0.1794
0.5289	-0.0897
0.5289	-0.0697
0.5289	-0.1601
0.5289	0.1814
0.7207	0.7145
0.7207	-0.0466
0.7207	-0.2467
0.7207	-0.2785
0.7207	-0.1794
0.7207	-0.0897
0.7207	-0.0697
0.7207	-0.1601
0.7207	0.1814
0.7145	-0.0466
0.7145	-0.2467
0.7145	-0.2785
0.7145	-0.1794
0.7145	-0.0897
0.7145	-0.0697
0.7145	-0.1601
0.7145	0.1814
-0.0466	-0.2467
-0.0466	-0.2785
-0.0466	-0.1794
-0.0466	-0.0897
-0.0466	-0.0697
-0.0466	-0.1601
-0.0466	0.1814
-0.2467	-0.2785
-0.2467	-0.1794
-0.2467	-0.0897
-0.2467	-0.0697
-0.2467	-0.1601
-0.2467	0.1814
-0.2785	-0.1794
-0.2785	-0.0897
-0.2785	-0.0697
-0.2785	-0.1601
-0.2785	0.1814
-0.1794	-0.0897
-0.1794	-0.0697
-0.1794	-0.1601
-0.1794	0.1814
-0.0897	-0.0697
-0.0897	-0.1601
-0.0897	0.1814
-0.0697	-0.1601
-0.0697	0.1814
-0.1601	0.1814
0.1367	0.3181
1.2041	1.2041
1.2041	1.2041
1.2041	1.2041
1.1038	0.699
1.1038	1.0645
1.1038	0.8195
1.1038	0.6902
1.1038	0.9294
1.1038	-0.0362
0.699	1.0645
0.699	0.8195
0.699	0.6902
0.699	0.9294
0.699	-0.0362
1.0645	0.8195
1.0645	0.6902
1.0645	0.9294
1.0645	-0.0362
0.8195	0.6902
0.8195	0.9294
0.8195	-0.0362
0.6902	0.9294
0.6902	-0.0362
0.9294	-0.0362
1.9405	1.9227
1.9405	1.0682
1.9405	0.9912
1.9405	0.6128
1.9405	1.3222
1.9405	0.9868
1.9227	1.0682
1.9227	0.9912
1.9227	0.6128
1.9227	1.3222
1.9227	0.9868
1.0682	0.9912
1.0682	0.6128
1.0682	1.3222
1.0682	0.9868
0.9912	0.6128
0.9912	1.3222
0.9912	0.9868
0.6128	1.3222
0.6128	0.9868
1.3222	0.9868
2.1553	1.9638
2.1553	1.6767
2.1553	0.8129
2.1553	0.6385
1.9638	1.6767
1.9638	0.8129
1.9638	0.6385
1.6767	0.8129
1.6767	0.6385
0.8129	0.6385
1.7474	1.6884
1.7474	0.8513
1.7474	1.2304
1.7474	0.3802
1.6884	0.8513
1.6884	1.2304
1.6884	0.3802
0.8513	1.2304
0.8513	0.3802
1.2304	0.3802
-1.1249	-0.8297
-1.1249	-0.9208
-1.1249	-0.1249
-1.1249	-0.2467
-0.8297	-0.9208
-0.8297	-0.1249
-0.8297	-0.2467
-0.9208	-0.1249
-0.9208	-0.2467
-0.1249	-0.2467
-1.3979	-1.4318
-1.3979	-2.3802
-1.4318	-2.3802
-1.3468	-1.4815
-1.3468	-2.2467
-1.4815	-2.2467
-0.2218	-0.3565
-0.2218	-0.8861
-0.2218	-2.0969
-0.2218	0.6532
-0.3565	-0.8861
-0.3565	-2.0969
-0.3565	0.6532
-0.8861	-2.0969
-0.8861	0.6532
-2.0969	0.6532
-1.0458	-1.0458
1.5911	-0.2676
1.5911	1.4472
1.5911	-0.2518
1.5911	1.9208
-0.2676	1.4472
-0.2676	-0.2518
-0.2676	1.9208
1.4472	-0.2518
1.4472	1.9208
-0.2518	1.9208
-0.2147	-0.3665
-0.2147	-0.2676
-0.2147	-0.7212
-0.2147	-0.2441
-0.2147	-1.0969
-0.2147	-0.4089
-0.2147	-1.5376
-0.2147	-1.9586
-0.2147	0.3222
-0.2147	0.2304
-0.2147	-0.2596
-0.2147	-1.4949
-0.2147	-1.585
-0.3665	-0.2676
-0.3665	-0.7212
-0.3665	-0.2441
-0.3665	-1.0969
-0.3665	-0.4089
-0.3665	-1.5376
-0.3665	-1.9586
-0.3665	0.3222
-0.3665	0.2304
-0.3665	-0.2596
-0.3665	-1.4949
-0.3665	-1.585
-0.2676	-0.7212
-0.2676	-0.2441
-0.2676	-1.0969
-0.2676	-0.4089
-0.2676	-1.5376
-0.2676	-1.9586
-0.2676	0.3222
-0.2676	0.2304
-0.2676	-0.2596
-0.2676	-1.4949
-0.2676	-1.585
-0.7212	-0.2441
-0.7212	-1.0969
-0.7212	-0.4089
-0.7212	-1.5376
-0.7212	-1.9586
-0.7212	0.3222
-0.7212	0.2304
-0.7212	-0.2596
-0.7212	-1.4949
-0.7212	-1.585
-0.2441	-1.0969
-0.2441	-0.4089
-0.2441	-1.5376
-0.2441	-1.9586
-0.2441	0.3222
-0.2441	0.2304
-0.2441	-0.2596
-0.2441	-1.4949
-0.2441	-1.585
-1.0969	-0.4089
-1.0969	-1.5376
-1.0969	-1.9586
-1.0969	0.3222
-1.0969	0.2304
-1.0969	-0.2596
-1.0969	-1.4949
-1.0969	-1.585
-0.4089	-1.5376
-0.4089	-1.9586
-0.4089	0.3222
-0.4089	0.2304
-0.4089	-0.2596
-0.4089	-1.4949
-0.4089	-1.585
-1.5376	-1.9586
-1.5376	0.3222
-1.5376	0.2304
-1.5376	-0.2596
-1.5376	-1.4949
-1.5376	-1.585
[truncated: 12,603 more rows]

## Sheet: Figure S5
KM [mM]	kcat [1/s]
-0.2211	2.3404
-0.6619	-0.0362
-0.0252	1.3222
0.1756	0.6435
-1.0775	0.6532
0.1456	-0.0969
-1.5456	2.1761
-0.58	3.6628
-1.6939	-0.1367
-0.7222	0.6532
-2.5229	-1.699
-0.2144	0.8865
-0.5492	-0.4243
-1.2027	0.3324
-0.4627	-0.4559
-0.8509	0.6628
-1.7877	-0.5735
-0.9675	-0.5229
0.0826	3.0353
-0.7582	0.917
-0.3734	1.0492
-0.6615	0.8633
-0.6545	0.5441
-0.7246	2.3617
-0.1215	0.9345
-1.2035	0.4771
0.2085	0.1461
-1.1487	0.1901
-1.8058	0.8645
-0.815	0.5465
-0.2273	-0.3952
-0.7453	0.6911
-0.8017	0.301
-0.8478	1.3071
-1.1951	0.5563
-1.2093	-0.9564
-0.957	1.6618
0.3108	2.0755
-0.5924	4.5831
-0.5619	3.4191
-1.9279	1.4314
-0.1206	2.0531
-0.3651	2.179
-0.699	0.415
-1.0694	0.8293
-0.5548	1.1461
-1.2209	1.0864
-1.2845	0.3617
-0.5035	1.2405
-0.4342	1.2243
-1.4525	0.5465
-0.9238	-0.801
-0.6005	1.1875
0.2216	1.0396
-0.7486	0.7782
-2.0506	1.2227
-0.2002	1.9494
-1.228	-0.5229
-0.4566	1.2833
-1.1613	0.5945
-0.3357	1.7604
-0.542	1.9445
-0.9946	2.3222
-1.3588	0
-1.6113	-0.4949
-0.1532	1.0792
-1.8827	-0.7305
0.5315	-0.0362
-0.7786	1.7559
-0.9226	0.1761
-0.4357	3.8897
-0.5274	0.3979
-0.9134	2.0906
-2.322	-0.4358
-0.7944	3.2368
-0.6402	0.8751
-1.4925	2.5586
-0.3725	2.4216
-1.9353	-1.3099
-0.6682	-0.5229
-0.9657	-0.0969
0.4068	1.5049
-0.6611	1.5051
-1.4844	-0.7289
-0.9933	2.1461
-0.6918	1.2219
-0.5152	1.742
-1.3046	-1.0757
-0.1934	0.1139
-1.0094	-1.5686
-0.3857	-0.4983
-0.6695	0.6232
-0.6366	0.3892
-0.3369	1.5482
0.0875	1.3945
-1.6646	0.382
-0.9288	0.9912
-0.7544	1.1303
-0.0925	1.0588
-0.4735	1.4378
-1.9185	-1.6778
-0.2025	1.0414
-0.683	1.4914
-1.021	2.7033
-0.7456	0.2788
-1.6493	-1.0809
-1.0838	2.3655
-0.2161	0.8539
-0.0324	2.6053
-1.7448	-2.3188
-0.6704	2.8817
-1.4186	0.2553
-0.7467	-1.2757
-0.6591	1.5911
-1.0181	2.6689
-0.0146	2.6901
-0.3093	-0.699
-0.0665	0.9731
-0.092	1.757
-0.916	2.7033
-2.1661	-1.7878
-0.2518	1.4914
-0.3663	1.1604
-0.9488	2.3917
-0.475	-0.2148
0.2473	1.3617
-0.0033	1.5821
-0.1382	4.1666
-0.0143	1.9337
-1.5646	-0.0506
-0.3376	0.6128
-1.4819	-1.5686
-0.6803	1.8777
0.1889	0.2041
-0.8288	2.8681
-1.3196	2.6075
-0.8244	-0.0862
-0.4382	0.5911
-1.0397	-0.088
-0.458	-1.2007
-0.0821	2.5237
-0.5659	-0.6642
-0.0322	2.7566
-0.8182	0.7243
0.3222	3.3424
1.1614	3.1504
-1.0654	0.7324
-1.7543	-0.8293
0.0003	1.9863
-0.4072	0.8596
-1.0069	0.5911
-0.6286	0.727
0.0135	1.7482
-0.194	0.301
-0.2339	2.5172
-0.0961	2.8149
-0.672	1.3541
-1.0468	-0.1763
-0.2089	0.7939
-0.7851	-0.699
-1.7343	-1.3279
-0.4304	0.8215
-0.1788	1.4472
-0.3661	1.0414
-1.9427	1.3674
-1.5289	2.4757
0.3113	0.5563
-0.3814	-0.0975
-1.2837	-0.6655
-0.1975	1.692
-0.6082	1.2535
-0.835	0.8222
-0.5246	1.0644
-0.347	1.6096
-1.844	1.1271
-0.2751	2.9465
-1.8632	1.0253
-0.7803	-0.7959
-0.0352	0.7404
-1.0692	1.1601
-0.0831	1.8817
0.5218	0.3979
0.3166	0.8129
-0.964	-2.4994
-1.1487	0.4033
0.2087	1.3927
-0.1195	2.2122
-0.0431	-1.9928
-2.5706	0.2233
-0.3322	2.2681
-1.0187	1.2755
-1.1267	-1.6021
-0.9016	-0.301
0.8139	1.4346
-0.3838	2.3665
-1.1721	-0.301
-1.735	1.7864
-0.4855	3.4771
-0.1239	2.0828
-1.1905	1.4574
0.1609	1.1348
-1.1809	0.3156
-1.0051	0.2553
-0.1862	1.3617
-2.0448	-2
-0.5262	1.0128
-0.4336	1.7753
1.3118	4.9031
-0.9175	1.0969
-0.5865	1.6928
-0.9709	2.1798
-1.2123	1.2945
-0.814	1.4314
-0.3189	-0.2848
-0.7292	0.8096
-1.8239	1.3305
-1.174	2.6945
0.2541	1.397
-0.6635	-0.5719
-1.1798	0.2788
-1.0157	1.9031
-0.3204	0.5743
-1.0915	2.6186
-0.6142	1.7084
-1.0293	0.3979
-1.9578	-1.699
-0.661	1.3617
-1.0129	-0.0867
-1.3198	1.9138
-0.6591	2.8814
-0.3746	2.7238
0.3824	1.9134
-1.2513	1.2659
-0.7098	1.1818
-0.3942	0.7883
-0.6637	1.9638
-0.0191	1.6435
-0.0295	1.5563
-0.9968	1.9926
-1.2985	0.3187
-0.7481	0.2959
-0.93	0.917
0.5523	2.8321
-0.5611	1.233
-1.2007	4.4757
-1.0539	1.7782
0.0697	1.7438
-1.4314	1.5079
-0.9618	3.8944
-0.2514	0.8865
-0.2841	1.1553
-0.4632	0.4314
-1.0038	-0.2757
0.1633	0.8261
-1.0592	-0.8477
0.3421	1.1829
0.3447	2.0272
-1.2164	0.8261
0.2537	0.5441
0.3166	0.8976
-0.6482	2.7899
-0.6385	1.406
-0.4505	1.1139
-0.3912	1.7243
-0.818	-0.0186
0.193	0.3222
-1.2189	1.7678
-0.6312	1.4624
0.3766	1.8306
-0.7529	-0.8873
-0.2425	1.2805
-0.4305	2.9031
-0.9714	2.7372
-0.6395	2.326
-0.4968	2.7584
-0.0121	1.6415
-0.9093	0.5798
-0.8577	0.8388
-0.4254	1.9284
-0.3117	3.1987
-0.8953	1.8318
-0.7266	1.4703
-0.2372	3.5361
0.1633	1.3692
-1.3403	0.9977
0.0596	1.2553
-2.4949	0.9722
-1.0428	-0.1347
-1.3839	0.699
-1.4075	0.8451
-0.5998	-0.041
-0.8516	1.3802
-0.8473	1.593
-0.7623	0.699
-0.756	0.0253
-0.8895	1.7368
-0.8301	0.7959
-0.5685	0.4472
-0.6802	0.8388
-0.3886	0.5441
-1.1958	-1.0539
-1.1921	1.3535
-1.724	-0.0458
-1.2501	0.8451
-0.9376	-0.1675
-0.8177	1.3689
-0.0973	0.2041
0.102	2.8401
-0.8073	2.0906
-0.8937	-0.5611
-0.4271	3.8408
-0.6966	2.0785
-0.9589	1.4624
-1.9061	-0.699
-0.892	-0.9287
-1.1442	-0.088
0.377	1.6532
-0.4382	0.6532
-1.7532	-0.588
-0.4449	0.8451
-1.0353	0.6581
-0.8073	1.5465
-0.9699	0.9395
-0.6585	0.6812
-0.3395	3.0899
-0.4227	0.0864
-1.2594	1.3424
-0.5569	1.1139
-0.3265	1.6327
-0.0964	0.7482
0.0455	1.8513
-1.1008	1.4914
-0.4954	1.621
0.5595	2.3692
0.7076	-0.301
-0.2817	1.4354
-0.4676	0.7404
-1.4758	1.2526
-1.1437	0.7482
-2.0325	1.4814
-0.4443	-2.3979
-0.6381	-0.0862
-0.4806	1.7838
-0.6465	0.5185
0.6403	1.5315
-0.0024	0.7564
-1.2419	1.0428
-1.1009	2.6415
-1.8683	1.0099
-1.8518	1.8506
0.1407	0.4771
0.1101	0.8092
-1.0714	2.1712
0.2059	-0.0862
-0.7673	1.0648
0.0197	0.6128
-1.227	-0.8861
-1.0009	2.8287
0.0215	1.617
-0.9255	1.6021
-1.6113	0.4771
-2.3188	-1.3979
-0.7641	1.2041
-0.7682	-0.1249
-0.8558	0.2817
-1.0421	1.1523
-1.6239	-1.2218
-1.0038	-0.2757
-1.0462	1.4186
-0.7629	1.0414
-0.3072	2.2967
-0.8814	-0.2057
1.4518	3.2617
-1.4284	0.2471
-0.7937	-1.1549
0.1686	0.8325
0.1459	1.6766
-1.052	1.3617
-1.1524	0.6812
-1.3575	1.8573
-1.2684	0.4914
-0.9848	0.5481
-0.808	-0.6576
0.5605	1.9086
0.8993	1.849
-1.489	-1.8239
-0.7013	3.1723
-1.3299	-0.301
0.805	1.8413
-0.7242	-1.4723
-0.1844	1.526
0.1908	0.699
-0.6596	0.8553
-0.5238	2.3874
-1.2168	2.1335
-0.2262	0.699
-0.8216	-0.2596
-0.0929	2.8331
-0.553	1.334
-0.3202	1.2348
0.2134	1.4133
-0.9464	0.3977
0.8741	0.9777
-1.0187	1.2891
-0.1292	0.8808
1.2404	2.8173
0.2795	0.6435
-1.7847	-1.8697
-1.1648	1.3699
-1.4574	0.0414
-0.299	2.7324
-0.1004	3.2672
-0.1732	-0.2218
0.3057	1.8451
-2.3497	-1.4949
0.3425	1.58
-0.1497	0.8692
-0.3576	1.3139
-1.7665	1.0261
-1.0026	1.7421
-0.9867	0.3415
0.1798	2.1987
-0.4458	2.0061
-0.4158	-0.9208
0.1746	1.0348
-0.3552	1.8061
-1.448	2.4472
-0.9398	-0.2218
-0.3764	4.1761
-0.1624	0.5185
-1.2042	0.3341
-0.887	-1.0223
-1.7387	-0.632
-0.1332	0.9345
-1.5037	0.6294
-1.4964	-0.8861
-0.2184	1.8739
-0.9238	1.8432
-0.3658	0.4771
-0.9759	2.2553
-1.9569	-2.0969
-0.8857	-1.7782
-1.0088	2.7853
-1.1836	0.4845
-0.4957	-0.331
-0.9564	1.0873
-0.9047	1.9243
0.1937	0.7924
0.1212	2.1335
-1.8311	1.2304
-0.2339	1.1461
-1.2738	0.6335
-0.5558	1.3181
-1.3761	0.8751
-0.7455	1.7993
-0.0136	2.5051
-0.5568	0.5441
-0.4696	1.949
-0.8214	0.1431
0.0291	0.8609
-1.1692	1.0414
-0.7479	1.7782
-0.9462	-0.5528
-1.5561	0.4314
-0.7658	2.0577
-1.0978	1.4542
-0.9494	0.6077
-0.3127	2.8573
0.3373	1.4047
-1.0462	1.3992
-1.2413	0.682
-0.7199	0.9345
0.1616	0.7076
-0.1426	0.0792
0.4694	1.896
-0.5202	1
0.2252	2.625
-0.2049	1.4914
0.12	0.6628
-0.7589	1.2788
-1.666	1.1631
-0.6123	0.8451
-0.5788	0.7709
-0.9307	1.0414
-0.2076	0.8325
-1.2123	1.2201
-0.1263	1.1761
-1.0012	0.7924
-0.2944	0.9656
0.1273	3.2526
0.3373	1.5237
-0.967	1.0645
-0.3246	1.6198
-0.543	1.0035
-1.6939	-0.0555
-0.2319	1.6981
-0.5861	0.9345
-0.2334	1.0792
-0.3628	2.716
-0.1897	1.1147
-0.6177	2.1523
-0.8814	1.5051
-0.4106	1.1761
-0.8159	1.8432
-0.6482	1
-0.3805	0.4472
-1.2044	-1.1487
-0.5349	2.3424
-1.0687	0.1303
-1.2271	1.356
-1.6826	1.4393
-0.2108	1.699
-0.4715	1.5635
-1.8145	-1.5114
-0.3062	1.699
0.1407	0.5051
0.5059	1.2632
-0.2473	1.4393
-0.244	1.3802
-0.0863	1.7243
-0.9602	0.2227
0.0696	0.8129
-0.8243	-0.1612
-0.6251	3.6532
-0.2957	0.5798
-0.6512	-0.1192
0.1996	2.1527
-1.7401	0.1266
-0.1652	1.6454
-0.811	1.4472
-0.0704	0.4487
-1.4113	1.8787
-0.8477	-1.71
-0.1319	0.0792
0.0308	2.6866
-0.9984	-1
-0.5207	0
-0.2792	-0.5638
-0.1561	2.366
-1.3515	-0.8767
-0.966	-1.3468
-2.3517	-0.1805
0.436	0.2553
-0.9496	0.2068
-0.969	0.2788
-0.4863	2.0947
0.1585	1.7853
-0.9186	1.0934
-0.2467	0.9685
-0.4939	1.2718
-0.8218	1.8513
-1.6449	-0.3979
-0.9451	-0.0706
-1.8463	1.9972
-0.1111	0.5966
-1.0403	2.7482
-0.9878	2.1229
-0.6427	0.1382
-1.2915	0.7076
-1.0374	-1.5686
-0.553	1.7782
-0.5748	1.6945
-0.4521	1.873
-0.1575	-0.585
-0.9947	0.4624
-1.4003	-0.5229
-0.245	1.9445
-0.8527	2.0792
-1.9787	-1.344
-1.027	2.5293
-0.3135	-0.6884
-0.4842	-1.9586
-0.4854	2.1611
-0.4741	1.4484
-0.7728	1.7324
-1.6854	1.8291
-0.6136	0.9162
-0.4397	1.6437
-1.6355	1.0792
-0.6039	1.6232
-0.9086	-0.0044
-0.0288	0.8325
-0.5865	1.0494
-0.7483	1.3979
-0.9047	0.415
-1.0039	1.6702
-0.198	0.7993
-0.6363	0.5798
-0.2146	1.5054
0.0506	1.1037
-0.4464	1.415
-0.7651	0.3617
-1.2655	0.5051
-1.1878	-1.0376
0.0719	-0.5229
-1.6068	2.0213
-0.4222	0.8707
-0.3418	1.159
-1.4057	1.871
-1.545	-0.5942
-0.687	1.3802
-0.7479	1.9731
-0.9349	-1.4208
-0.0768	0.301
-0.6958	1.3617
-0.3682	-1.5229
-1.3614	-1.5229
-0.0063	1.2041
-0.7375	0.6021
-1.2549	1.1239
-0.5995	0.8261
-0.7683	-1.4723
-0.8527	0.0414
-1.301	0.0719
-0.0955	1.6433
-0.6855	-0.2218
-0.0276	1.4928
-1.08	2.8451
-0.3486	1.1172
-0.228	1.0899
0.0024	1.7716
-0.7253	0.5441
-1.2272	0.682
-0.487	2.3979
-0.4762	1.3979
0.2191	2.0414
-1.5015	2.3598
-0.241	1.2201
-1.3155	1.3909
-1.5833	-0.1135
-0.6892	0.8451
-0.3754	2.4303
-0.1268	2.799
-1.2599	0.238
-1.3521	-1.8239
-0.0546	-0.1135
-1.0438	0.3979
-1.2587	0.7977
-1.0765	2.5159
0.0139	2.1761
-1.8374	-1.8861
-1.1228	1.8451
0.6646	1.5698
-0.6898	0.8513
0.062	2.3979
-0.4775	2.2041
-0.9234	1.4624
-0.4128	1.7324
-1.1201	-0.4306
-1.4953	-1.5633
-1.1655	-1.1487
-0.8541	1.7226
-0.0507	2.5185
-0.3165	-0.7447
0.0217	2.3243
-0.6006	1.6601
-0.9079	2.3638
-1.4009	2.699
1.0128	-1.5229
-0.6906	1.8361
-0.1638	1.8325
0.0414	0.4914
-1.0625	0.7404
-0.4548	-0.8861
-1.0133	1.6893
-0.7905	-1.8697
-0.7208	1.2788
-1.7801	1.9106
-1.9451	0.5051
-1.1366	0.8062
-0.0409	3.4914
-1.6435	-0.2218
0.0044	0.1461
-1.1142	1.732
-1.2766	0.5393
0.1688	-0.6383
0.0172	1.6435
-0.2228	1.716
-0.3579	0.4472
-1.3271	0.3424
-0.9623	0.9542
-0.7817	2.0589
-0.9803	1.1038
-0.5369	0.7324
0.1913	0.2788
-1.278	2.2699
0.1616	0.9294
-0.5506	1.7182
-1.0294	-0.8465
-0.6678	0.8692
-0.5959	1.9722
-1.265	1.1523
-0.1225	1.2788
-0.4547	0.6972
-0.3589	1.8565
-0.2407	3.1922
-1.0301	0.3522
-0.1477	2.1761
-1.0775	0.3617
-1.6967	-1.1612
-0.606	2.3444
-0.2362	1.5798
-1.1036	0.6496
-0.3387	2.1761
-1.4778	-0.6198
-0.1574	1.4969
-1.7903	-0.7447
-0.868	0.6691
0.195	0.7634
-0.3573	0.5051
-0.3048	1.3424
-0.3906	-0.3872
-1.0382	-0.8239
-0.1031	0.7721
-0.0543	0.3617
-1.0279	0.4296
-1.2011	1.5911
-1.0449	1.8865
-0.9972	0.9912
-0.0803	0.5798
-0.7279	0.1303
-0.6871	1.7108
0.6394	1.7715
-0.9838	2.8865
0.5012	1.7404
-0.7568	0.5682
-0.835	0.5798
0.303	-0.4793
0.5008	2.8965
0.032	2.6345
-0.3576	1.8859
-1.3913	1.2261
-1.0969	0
-0.1071	2.0792
-0.7566	1.2781
-0.5057	0.4314
-0.8413	-1.0862
0.3824	1.4786
-0.4394	-0.0969
-0.9986	0.4104
-0.7693	1.2553
-0.6871	1.7243
-1.2342	2.9191
0.2139	1.7661
-1.2149	1.0607
-0.1487	0.699
-0.9284	0.6009
-1.5744	1.3424
-1.1764	1.6506
-0.8148	0.3886
0.1689	1.5763
-0.5288	1.5276
-0.373	1.9542
-0.9627	-1.1773
-1.2793	0.5563
-1.3212	-1.585
-0.6132	2.6131
-0.2323	-0.6576
0.5395	2.2695
-0.8692	1.8573
-1.6263	0.7782
-1.9355	1.2304
-0.4314	0.9445
-0.6912	-0.5229
-0.9566	-1.4437
-0.8302	2.0294
-0.5926	0.3802
-1.883	-0.2007
-0.9617	-1.4771
-0.8037	1.415
-1.0265	1.3424
-1.6753	-1.2596
-0.1268	2.9261
-0.7994	0.6284
0.1733	2.1958
0.1353	1.6517
-0.1679	0.2788
-0.114	1.9445
-0.9389	1.3617
-0.3133	-0.3768
-1.0221	1.4314
-1.205	0.3354
-0.1051	1.0414
-1.3808	1.8373
-0.8692	1.3021
-0.6883	1.3802
-0.9374	-1.273
-0.1379	4.0086
-1.3233	0.3945
-0.4599	2.5185
-0.4381	2.7332
-0.6214	-0.2147
-0.517	1.0645
-1.1545	0.5185
-0.6058	2.7782
-0.7004	1.5011
-0.5984	-0.1238
-1.1966	1.0096
-0.074	1.9341
-0.6407	-0.5768
-1.2131	-1.4437
0.12	0.776
-0.5961	0.0828
1.0792	3.1461
-1.2197	0.4928
-1.1567	1.6971
0.0908	3.3222
-1.0341	-0.7696
0.4191	1.942
-0.9638	-0.1249
0.4334	0.9777
-0.0414	1.5551
-0.6698	2.0334
-1.4298	0.3222
-0.1269	1.3458
0.1609	1.7634
-0.0082	0.6721
-1.764	0.8921
-0.8272	-0.0251
-0.9907	-0.1739
-1.0478	0.1367
-1.3497	0.6719
-1.1331	1.3312
-0.1735	-0.1805
-1.4788	1.4114
-0.3231	2.4065
-0.6821	1.5441
-0.758	0.0607
0.0654	0.2041
-0.7075	-1.1765
0.3701	1.143
0.3678	2.7853
0.1926	0.3502
-0.9701	0.6628
-0.9824	1.0792
-0.1801	1.2011
-0.8169	-0.0809
-1.6036	1.0012
-0.2601	0.2041
-0.1546	-0.7986
-1.0857	0.7174
0.1282	1.415
-1.2026	2.8222
-0.9533	0.592
-0.2929	4.442
-0.6806	0.0569
0.147	0.7385
-0.8536	0.5229
-0.0458	1.2765
-0.3504	2.9031
-1.3119	0.2304
-0.4794	1.3404
-1.2676	0.4548
-0.3271	2.8235
-0.799	-1.5992
-0.0568	1.7505
-0.6577	1.8751
-1.0699	0.7118
-0.3701	1.2157
-0.1472	4.1996
0.2278	3.1248
-0.804	2.5416
-1.7444	-0.9586
-0.8475	-1.4089
-0.2991	1.744
-0.301	1.5198
-0.187	3.1057
-0.4398	2.3766
-0.1033	0.6032
-0.9714	-0.2676
0.0532	0.301
-0.862	0.301
-1.4347	0.9395
-0.3493	1.7093
-0.5994	0.1492
-0.0902	0.316
-1.1752	0.5126
-0.8547	-0.905
-0.6612	-1.4949
-1.1486	-1.9423
-0.9403	1.6314
-1.1706	0.6213
-1.7036	0.1931
-0.2647	3.0952
-1.0685	-0.2366
-2.9278	2.9154
-1.2099	-1.2045
-0.8229	1.5011
-0.451	0.6839
-0.8497	0.7061
-0.1909	1.0569
-0.5855	-1.1367
0.0756	1.2967
-0.9938	0.8808
-0.3541	-0.2441
-0.6072	1.5341
-0.5527	0.611
0.039	0.955
0.0537	2.4866
-0.7942	0.3424
-0.938	0.5272
0.1211	-0.1308
-1.5291	0.1461
-1.2593	0.5826
-0.0804	1.5099
-1.0153	0.5644
-1.6604	-0.5607
-0.3901	0.4843
-2.0016	-1.5528
-0.1557	1.0899
-0.8675	0.9345
-0.974	1.8013
-1.0123	0.7647
-0.0503	2.0472
-0.2676	-0.4685
-0.8021	2.2355
-0.9422	0.3979
-0.7378	2.2095
-0.3949	2.9786
-0.8547	2.3139
-0.2534	2.7482
-0.6192	0.7482
0.0003	-0.1871
-0.5566	2.2529
-1.0179	0.4507
-0.8394	0.6839
-1.1914	0.3338
-0.1411	2.5211
-0.6921	1.5011
-1.3827	-0.2226
-0.758	1.3085
-0.8761	1.4757
-1.0658	2.9542
0.3174	3.8093
-2.3034	0.3979
0.8899	1.9138
0.0784	-0.0969
-0.4703	1.0212
-0.5891	2.1523
-0.5767	1.2788
-0.7245	1.0086
-0.8957	1.653
-0.77	1.781
-0.3022	2.9935
0.089	1.959
-0.9857	0.2304
-1.4914	-2.1154
-1.659	-1.8848
-0.6679	1.1259
-0.3668	-0.6576
-0.6516	1.8451
0.0396	1.8062
-0.8311	0.1461
-0.3656	2.3802
-0.3038	1.1436
-0.7383	0.9731
-0.9655	0.0199
-0.4113	2.9628
-0.6976	1.9685
-0.5671	-0.1778
-0.2655	1.2695
-0.2703	-0.7251
-1.6586	0.7853
-1.339	-0.2251
-1.4255	0.8028
-0.2326	1.3464
-1.0962	1.2041
-1.4548	-0.1549
-0.7496	0.318
-1.5102	-1.8861
-0.1437	1.0651
-1.046	1.0253
-1.3656	0.8513
-0.7105	2.0253
-1.2213	2.0569
-0.2131	1.7426
0.5444	1.1271
-1.1982	1.5717
-0.8541	1.5085
-0.6814	1.1761
-0.7635	2.601
-0.43	2.7649
-1.9088	1.3838
-1.1379	2.3365
-0.9597	1.6532
-0.8397	0.429
-0.0544	1.9786
-1.3591	0.7993
-0.3925	1.4695
-0.6906	3.3802
0.286	1.9868
-1.5059	1.2304
-1.4353	1.2227
-0.5482	2.2429
-0.983	0.3415
-0.3126	1.0414
-0.7988	1.3385
-1.4876	0.3444
-1.3562	0.0792
-1.2113	-0.9456
-0.6058	-0.7447
-0.151	1.7757
-0.3438	2.2672
0.0577	1.8261
-1.9935	-1.7696
-1.4075	1.3979
-0.9425	1.716
-0.2481	0.7482
-0.6981	1.1375
-1.2951	1.2718
-1.6853	2.0719
-0.2187	0.6355
-0.7508	1.4624
-1.0064	-0.556
-0.8091	0.1903
1.0245	2.0008
-0.9635	1.1461
-0.5186	-0.4533
-0.484	0.3986
-0.8064	2.415
-0.4685	1.844
-0.9016	2.549
-1.1749	1.2788
-1.0201	0.7924
-1.3322	2.7593
-1.1908	0.5682
-0.597	-0.0835
-0.9251	2.1072
-0.3482	0.0792
-0.8376	2.98
-1.1812	1.1333
-0.7037	1.549
-0.8082	0.9076
-0.8231	-0.7959
-0.7972	2.3054
-1.4265	-0.1871
-0.532	2.5011
-0.4367	0.7459
-0.1979	1.301
0.2859	3.2304
0.2169	2.2577
-0.2549	-0.5528
-0.9417	1.3522
-0.3758	0.2704
-0.6083	1.8976
-1.112	1.4914
-0.7826	0.0755
-0.3826	0.7482
0.1162	0.3617
-0.0975	2.0043
-0.6204	1.4548
-0.9955	0.3906
-1.9895	0.316
-0.5264	1.1761
-0.8801	0.3979
-1.1831	0.1173
-2.3553	-2.3188
-1.5496	-0.9586
-0.2774	0.5011
-1.2153	0.8633
-0.8001	-0.6871
0.2996	1.5398
-1.2955	-1.3946
0.0098	1.5224
-0.937	-0.3665
-0.6015	1.5682
-0.4794	-0.699
-0.5274	2.699
-0.3681	-0.3788
-0.6999	0.3424
-1.5858	0.2304
-0.3724	0.1761
-0.1447	1.5453
-0.1441	0.97
-0.2068	2.4456
-1.3363	0.4914
-0.3482	2.2658
-1.2198	0.7782
-1.2226	1.3617
-0.9716	-0.5229
-0.3213	1.6128
-0.4935	1.2279
-1.328	2.4548
-0.6155	1.7038
-1.5031	-0.7212
-1.0119	-1.4089
-0.5579	2.4472
-1.0342	1.7709
-0.196	0.5654
-0.8825	-0.5086
-0.8813	1.5276
-0.715	1.356
-0.7142	0.0294
-1.5915	-0.5686
-0.2636	1.8751
-0.2024	1.9722
1.2553	3.4472
-1.3476	1.6532
-1.1107	1.2455
-0.9399	1.3201
-0.2463	2.1718
-0.799	0.2041
-1.2108	0.0828
-0.7723	1.7513
-0.6259	0.716
-0.6512	0.5006
0.0299	1.9117
-0.6829	0.301
-0.6857	1.5198
-1.5635	-0.7773
-0.6363	0.3979
-1.2329	2.601
-0.2958	2.3359
-1.1252	-1.5607
-0.6622	0.6335
-0.0705	0.1644
-1.1175	-0.3468
-1.2402	0.0531
-0.1352	2.9175
-0.5039	3.5229
0.0134	2.1139
-1.3684	0.2068
-1.2755	2.4425
-1.0505	0.959
-0.0228	1.1903
-0.0544	0.273
-0.2801	1.4854
-1.0056	2.1673
-1.1267	1.5721
-0.7475	1.0811
-0.7753	-0.2764
-0.6093	1.7709
-0.533	-0.4559
-0.5722	0.8176
-0.6251	-0.5229
-0.8104	2.3139
-0.4475	1.395
-0.4357	1.2783
-0.3719	2.8331
-0.5448	-0.1675
-0.7572	1.8222
-0.9873	-1.1024
-0.5606	1.4914
-0.663	-0.1079
-0.2524	0.749
-0.4531	3.0225
-0.7978	-0.3946
-1.0705	0.5657
-1.3975	1.9493
0.1367	1.3802
-0.4479	0.6435
-0.365	0.4314
0.0367	1.1673
-0.5084	0.6021
-0.51	3.1649
-0.0879	1.7324
-1.8548	-0.529
-0.9484	0.5441
-1.1871	2.0414
-0.7959	0.4558
0.2595	0.6128
-0.8116	4.1111
-0.6625	0.8633
-0.5897	1.3617
-0.436	-0.3372
-0.7001	1.6021
-0.7538	0.0584
0.2213	2.9445
-1.5392	1.7263
-1.2084	-0.4815
-1.3383	-0.0177
0.2102	2.3856
-0.138	1.9786
-0.0927	2.9117
-0.751	2.2359
-0.8037	0.5315
0.4498	1.2856
-0.0225	0.801
-1.4137	0.5114
-0.575	1.6429
-1.0298	0.9494
-0.9452	-0.4145
0.0035	0.8325
0.1464	1.8089
-0.437	0.382
-0.551	1.5971
-1.0941	-0.1805
-1.0432	-0.5482
-0.3591	2.7716
-0.6375	0.1461
-1.1715	1.0334
0.2021	1.6335
-1.039	1.4601
-0.7711	2.8299
-0.3419	2.0645
-1.6898	-0.0555
-1.366	0.3979
-0.1053	0.8195
-0.5496	1.3111
-0.3924	0.5836
-0.2454	-1.1003
-1.7651	1.3436
-1.0609	1.4314
-0.7673	1.3979
-1.2934	4.8573
-0.4609	0.6909
0.1461	2.1134
-0.4044	1.5051
-0.1648	0.1761
-0.2086	1.2922
-1.2136	1.2788
-0.7299	1.3424
-0.8561	1.3032
-1.1714	1.6053
-0.3123	0.5426
-0.0122	1.8156
-1.9203	0.2304
-0.67	1.5798
-0.6731	2.549
-1.1874	1.446
-1.1095	2.5241
-0.4917	0.9974
-0.7254	1.4232
-0.4065	0.3424
0.5964	3.7034
0.3126	1.0414
-0.9586	2.2989
-0.3943	2.682
-0.6329	1.1761
-0.3668	1.4409
-0.557	0.4253
-0.4824	1.301
0.3627	2.8451
-0.6817	1.5623
-0.7225	2.5263
-1.0543	-0.585
-0.731	2.2742
-0.4709	1.5159
-0.7148	0.8692
-0.5983	1.4346
-0.4431	1.0531
-0.5945	0.1584
0.7902	2.9727
-1.4753	2.8451
-0.658	1.0569
-0.1682	1.2405
-0.676	1.0175
-1.0796	-2.3344
-1.125	-0.8401
-1.1256	0.3424
-0.4083	0.5051
-0.1116	3.7393
-0.5218	1.7634
-0.5879	-0.6778
-1.7081	0.2041
0.8332	2.3076
-0.7724	-0.2366
-1.3045	3.1303
-0.1644	2.534
-0.3805	-0.8539
0.27	2.6902
0.3937	1.2504
-1.0388	2.1673
-0.5842	-0.284
-0.5989	-1.2416
-0.6949	1.5527
-1.7871	-0.5686
-0.5072	2.183
-1.6795	0.9445
-0.2519	0.716
-0.7221	-0.2101
-0.0097	2.316
-1.4608	-0.3615
-0.8898	-0.4559
1.0654	3.5682
-0.9662	0.4025
-0.6644	3.2265
-0.3863	1.4494
-0.1916	3.8663
-1.1333	0.0792
0.1334	2.3158
-0.3145	2.0671
-0.779	-0.157
-0.2789	1.8757
-0.5701	-0.2676
-0.153	0.1139
0.025	-0.0269
-0.5461	1.4854
0.1344	2.9159
-1.3502	2.3802
-1.9696	-1.2702
-0.7781	1.4265
-0.2633	2.324
-1.4797	-0.7798
-0.1966	2.1761
-0.6119	2
-0.9579	0.5873
0.34	1.7076
-0.5919	-0.1249
-1.2897	1.5145
-0.2266	-0.4183
-1.0089	2.2095
-0.498	1.3201
0.6206	2.8543
-0.7645	-0.7696
-0.9686	-0.9208
-1.0654	1.3404
-1.2914	-0.6038
-1.0346	2.5563
-0.2304	1.5441
-0.3378	3.126
-1.3532	1.2304
-2	-1.2204
0.1959	1.017
-0.1923	0.3404
-1.2585	0.2695
-0.4378	2.2095
-0.6928	0.0569
-0.1313	-0.0969
-0.9206	1.6232
-0.8751	-1.2291
-0.2671	1.2026
0.7973	1.2041
-0.2483	-1.585
-1.2674	1.8356
0.238	0.8282
-1.3996	1.915
-1.2855	-0.1549
-1.0819	-1.2704
-1.4265	0.567
-1.5017	-0.4685
-0.4659	0.4081
-0.511	1.2398
-0.0297	1.2945
-0.877	2.0589
-1.3645	-0.6126
-0.1615	0.7559
-2.1066	-0.0506
-1.5632	1.2122
-1.3543	2.9294
-1.3337	2.2041
0.169	-0.972
-0.9767	0.4949
-0.5536	2.2788
-0.8873	0.0374
0.1398	1.4771
-1.0073	2.0569
-1.0529	-2.1654
-1.4501	-0.5229
-0.21	2.092
-0.6152	1.5224
-1.4707	0.1461
-1.3574	1.2355
-0.9743	-0.041
-1.1175	0.5599
-0.4238	3.0162
-1.029	0.7329
-0.756	1.9652
0.0337	0.6232
-0.9657	1.7513
-1.3388	1.1461
-0.5167	0.8976
-0.2095	1.8969
-0.7189	2.5995
-0.2441	0.935
-1.1451	-0.4674
-1.0012	0.3899
-0.9578	1.2041
-0.2028	1.301
-1.575	0.4023
-0.9501	1.1461
-0.6331	1.3523
-0.5718	1.5911
-1.1919	-2.1249
-0.3531	1.985
-1.1843	1.2677
-0.6154	1.2788
-0.6456	1.3181
-1.019	0.941
-1.8491	1.0969
1.5199	0.8573
0.0631	2.9269
-0.4438	0.5775
-0.1898	2.3054
0.1493	2.1017
-0.7398	2.3968
-1.6035	1.2122
-0.1675	1.0426
-0.2476	1.3784
-1.4168	0.3516
-0.6906	2.9939
-1.6837	0.4871
-0.9891	0.9868
-1.3094	-1.4559
1.7404	1.6128
-0.6521	1.8986
0.2239	1.7604
-2.0894	2
-0.553	1.8122
-0.4752	-0.0431
-0.6974	0.6128
-0.4758	1.4624
-0.8138	-0.0706
-1.0885	0
-1.5091	1.6882
-1.0322	2.4283
-1.4728	-1.0969
0.8096	1.6021
-1.3027	-2.3468
-0.7529	-1.8545
-1.0457	1.4032
-1.2621	0.3469
-0.6335	0.5185
-0.9179	3.1139
-0.6559	0.699
-0.4147	3.2218
-0.8122	0.4983
-0.5645	3.5944
-0.3576	0.4578
-0.8002	2.5859
-1.185	0.3802
-1.0421	1.2553
-0.2332	2.238
-1.3321	0.9138
-0.4579	2.4792
-0.9939	0.3541
-0.1392	0.6108
-0.8727	1.5855
-0.9578	3.6902
-0.3897	-0.2718
-1.0091	-0.7447
-1.0425	0.6099
-0.9916	-1.3389
-0.4354	3.1826
-0.1124	-0.8447
-0.0403	2.1828
-0.2498	0.4624
-1.1143	1.6487
-0.9381	2.9528
-0.9801	0.6507
-0.8573	0.3155
-0.9875	2.3222
-0.0306	0.7853
-1.0291	1
-0.0602	1.62
-1.2282	1.2788
-0.2202	0.9395
-0.3057	1.6542
-0.6583	3.4842
-1.2146	3.0682
-0.3773	-0.133
-1.2839	-0.3116
-0.9102	1.9868
-1.0075	0.5165
-0.5717	0.946
-0.2362	0.0792
-0.7064	0.6335
-0.0088	2.0212
-0.88	1.1072
-1.0052	1.1139
-0.1438	1.3841
0.3637	-0.3279
-0.3509	1.0106
-0.5934	2.5298
-0.2761	0.3284
-0.8985	0.0101
0.0216	0.1139
-0.2179	1.5185
0.1297	1.8692
-0.3391	0.3096
-1.4378	-0.838
-1.4691	-0.8069
2.0587	0.0015
-1	-0.3398
-0.8127	-1.6383
1.7223	1.1186
-0.961	0.4336
-0.3168	2.711
-1.9422	2.415
-0.0698	1.6767
-0.7173	0.2553
-0.078	1.6628
-0.7127	2.5713
-2.1739	-1.4685
-0.4442	2.3079
-0.2297	1.8169
0.0052	0.0272
-1.2028	1.301
-0.7604	1.0204
-1.0362	0.2553
-0.5023	1.0212
0.2804	2.6513
-0.176	0.8837
-0.8879	1.3617
-0.1549	0.8388
-0.3434	0.8116
-1.4559	1.3979
-0.9381	-0.4318
-1.1797	0.6021
-0.7301	-0.1594
-0.5686	2.6375
-0.1444	1.4624
-0.3077	0.8451
-0.1198	0.6472
-0.8701	2.1461
-0.2311	1.9033
-0.5618	0.301
-1.1227	1.3979
-0.3894	0.5051
-1.7124	-0.9208
-1.5681	1.2095
-1.5167	-1.5686
2.0265	1.5131
-1.0878	0.4065
-0.7603	1.248
-0.8873	1.143
-0.5623	0.2405
-0.1569	-1
-0.5402	0.2347
0.6246	0.8809
-0.8273	1.8413
-0.7481	0.7116
-1.0827	0.7039
-1.0542	1.4195
-0.6609	0.1461
-0.1018	1.3802
-1.3042	1.4786
-0.4765	-0.3279
-0.5229	2.4065
-0.4606	4.243
-0.7607	2.6797
-1.1631	0.5528
0.1834	-0.0969
-1.4908	0.3424
-0.9067	0.9582
-1.3318	0.4145
-0.4953	2.6435
-0.3761	2.5762
-1.5486	-1.1984
-0.6641	0.1399
-1.0444	0.7324
-0.44	1.2068
-0.4631	2.3054
-0.4307	1.5366
-1.4259	3.2669
-0.3555	1.6201
-0.7972	2.3802
-1.1988	0.5465
-0.9837	1.1461
-0.6418	0.1461
-0.2919	0.0043
-1.3825	0.405
-1.4891	0.6532
-0.6691	1.1139
-0.102	1.0607
-0.0558	0.3373
-1.1037	2.2405
-0.6852	0.2041
-0.2498	1.7257
1.0401	3.7404
-1.4325	0.8921
-0.6847	2.3038
-0.9634	1.8808
-0.9396	1.8651
-0.9252	2.2304
-1.2662	0.3802
-0.6602	2.0373
-0.6966	1.4314
-0.6286	-0.8861
0.3931	0.1142
-0.0608	3.1139
-0.816	-0.3279
-1.9009	-0.71
-1.4642	1.5866
-0.05	2.0755
0.0777	1.7723
-1.0097	2.4594
-0.2857	2.942
-1.7322	0.9685
-0.9275	-0.3307
-0.698	1.3404
-0.5016	3.5378
0.4773	0.4624
-0.718	0.4886
-1.541	-1.4318
-0.5536	1.4873
-1.2495	0.2863
-0.0754	2.6772
-0.4554	2.5403
-0.9018	1.415
-0.025	2.1761
-0.5856	-1.0372
-1.5507	-0.7447
-1.9337	0.301
-0.2871	0.6435
-0.1267	2.3365
0.5389	0.2553
-0.1198	1.0682
-1.1647	-0.0225
-1.1705	0.6761
-1.3475	-2.0792
-0.8844	1.1585
-0.8212	1.9661
-0.6384	3.6355
-0.4933	1.53
-0.3448	1.8351
-0.9181	-0.3188
-0.233	-1.1761
-0.2988	1.2696
-1.5045	-1.6888
-0.2975	2.1206
-0.2731	0.7264
-0.2107	1.3424
-0.1907	1.2504
-1.7554	2.248
-0.6037	1.7802
0.2462	3.3802
-1.3479	-1.1643
-0.516	2.0648
-1.248	-0.556
-0.336	0.0682
0.1953	1.1761
-0.7892	-0.0177
-0.0467	2.1461
-1.4538	-0.585
-1.0232	2.5315
-1.2585	1.3323
-0.3912	2.8692
-0.8453	0.4624
-1.9443	1.3909
-0.5532	2.0282
-1.1584	2.1931
-0.1256	1.4771
-0.5567	1.301
-1.3463	1.1751
-1.048	1.2989
-0.458	0.6042
-0.5836	1.7243
-0.4546	1.179
-0.1635	2.9786
0.5226	2.6435
-0.3944	1.2519
-0.0831	1.3642
-0.701	1.5682
-0.287	0.7782
-0.2152	-1.1376
0.2513	1.917
-0.0724	2.415
-0.2924	0.959
-0.0326	1.0899
-0.887	0.9032
-0.0541	2.8814
-0.4111	0.7634
-0.5323	2.2945
0.34	0.9395
-1.1822	-1.5528
-1.3144	1.3323
-0.5694	-1.3768
-0.5046	2.2095
-1.0394	-0.0458
-0.0305	3.0302
-1.2995	1.301
-0.7679	2.3385
-0.2864	1.5551
-0.1368	-0.7375
-0.864	-0.7825
-0.7224	1.5341
-0.7293	-0.0757
1.5798	4.2648
-1.3765	1.456
-0.5034	-1
-0.3012	0.0792
-0.2847	0.2205
0.0188	1.0056
-1.2844	0.4216
-0.6193	0.9243
-0.2513	2.1614
-1.3859	0.1487
-0.3449	2.1987
-0.895	1.8865
-1.0439	0.7118
-0.407	1.0569
-0.1591	0.1761
-0.4226	1.3483
-1.352	2.301
-0.8255	0.5998
0.1553	-0.6021
-0.6661	1.7917
-0.9195	0.3424
-0.149	1.7482
-0.6375	0.8129
-0.6111	0.072
0.6552	0.2788
0.0733	1.8129
-1.5038	1.4206
-0.4615	0.0792
-0.2697	0.2923
-0.4483	-0.6383
-0.7768	2.4425
0.1293	1.6216
-0.5217	2.0492
-0.3786	-0.7447
-0.8754	0.5798
-1.3087	-0.8827
-0.2959	0.1139
-0.0043	-1
-0.7034	1.8513
-0.1844	1.7168
-1.2227	1
-1.1211	0.3222
-0.7429	0.4265
-1.3874	-0.331
-0.727	0.0807
-0.8261	2.8751
-2.9696	-1.3283
-0.4195	-0.0706
-0.6798	2.2553
-1.3669	0.6628
-0.8372	1.3473
-0.9471	-0.1675
0.0558	1.2975
-1.6026	-1.8827
-0.1702	1.1239
-0.7938	1.2041
-0.5828	3.5145
0.5185	0.5315
-1.353	-1.3979
-1.421	0.8561
-0.8895	1.2788
-0.5806	1.2304
-0.7051	-0.4157
0.0519	0.8463
-1.3652	-0.3372
-0.1276	3.4223
-0.6488	0.3617
-0.6497	2.4409
-1.0124	-2.0862
-0.795	3.7226
-1.1127	1.4314
-0.7753	0.846
-1.271	1.3522
-0.3595	1.835
-0.7451	1.1787
-2.0362	2.415
-0.8373	3.0465
-0.4488	0.5705
-0.9093	2.9217
-0.7129	0.5563
-0.6066	1.0645
-0.9247	-1.6021
0.8228	1.938
-1.3013	-1.4165
-0.1298	-0.5229
-0.6874	0.8887
-0.4282	-1.5229
-0.7098	2.445
-0.4855	2.4314
-1.1245	1.9868
-2.3381	-1.3279
-1.668	0.8976
-0.2145	1.5955
-0.7411	1.9031
-1.8471	-1.1024
-0.8378	0.4071
-1.1186	-0.3468
-0.52	1.0974
-0.1549	1.6232
-0.7679	0.0414
-0.303	1.1139
-0.0212	1.8899
-0.8565	-0.1156
-1.5028	-0.4202
0.2995	0.301
-0.2747	-0.0706
-1.0667	1.9743
-1.2478	2.2041
0.9309	0.3945
-0.4195	-0.1192
-0.1044	1.9294
0.4545	3.8583
-0.8956	1.699
-0.6372	1.0745
0.1989	0.5563
-1.9827	0.3617
-1.9975	2.7324
-0.8558	1.5378
-0.7905	0.1038
-1.4085	-1
-0.3633	0.1038
-1.427	0.9395
-0.1932	2.5038
-0.6233	0.9685
-0.5862	2.3541
0.2804	0.2227
-0.7753	3.473
-0.054	1.4086
0.4466	1.2006
0.5537	3.2304
-0.5561	3.4065
-1.37	1.7782
-1.3542	-0.9586
-1.0243	-0.8365
-0.9061	1.8325
-0.4846	1.2672
1.0374	0.886
0.0784	1.6693
-0.5748	1.0899
-0.1228	2.1139
-2.5376	-1.5229
-0.6317	2.3365
-0.1088	2.3222
-1.1038	1.0751
-1.0504	1.1761
-0.6772	1.6359
0.1245	2.3483
-0.2656	1.4314
0.1338	2.7243
-1.0896	1.5403
-1.1973	0.4265
0.2041	0.9899
-1.3433	1.0645
-0.0922	2.301
-0.8179	2.8865
-1.678	0.3802
-1.3898	-0.03
-0.5633	2.6049
-1.3411	0.4098
-0.2178	1.705
-0.2374	0.9085
-0.6119	0.0531
-1.0968	1.2368
-1.4763	-0.9914
-1.0834	-0.5376
0.4439	1.0934
-0.2951	-0.4433
-1.8516	0.9542
-0.4006	-0.1487
-0.5265	1.3424
-0.6629	0.49
0.122	0.5356
-0.7249	2.5015
-1.219	-0.2291
0.0507	1.4117
-0.6169	0.0086
-0.8492	1.5346
-0.4544	2.1303
-0.8815	2.3962
-0.8273	2.5185
-0.1031	-0.3098
-0.8531	1.0764
-0.4465	0.0414
-2.3979	0.8053
-0.669	1.1931
-0.1575	0.6106
-0.2722	0.0414
-0.7419	0.301
-1.2385	2.1165
-0.34	0.5563
0.0919	2.585
-0.8826	-0.3098
-0.6859	3.5263
-1.1405	1.3502
-1.4023	0.301
-1.2774	2.5911
0.5524	-0.7212
-0.3016	0.699
0.0416	0.2095
-0.822	2.5009
-1.14	1.2041
-0.6191	0.4914
-0.5817	0.301
-0.6939	1.1461
0.411	2.7324
-1.6248	-0.8928
0.2269	1.1739
0.0746	1.6532
-0.362	2.8814
-1.1668	0.7143
-0.2104	0.8325
-0.5806	-1.9586
-0.7158	0.8921
-0.8848	2.1903
0.3979	2.238
-0.6075	0.3655
-1.1295	2.3096
-0.7896	-0.2757
0.73	2.8461
-0.996	0.4559
-0.0293	-1.7696
-2.0615	1.7634
1.0118	1.301
-0.3204	-0.0379
-0.2873	1.8261
-1.0141	-0.4282
-1	0.3617
-1.334	2.4314
-0.8745	3.4205
-0.6284	0.281
-1.9208	0.8938
-1.228	0.3222
-1.1707	1.7919
-0.3378	2.1523
-0.9854	1.7993
-0.0669	3.3017
-0.0992	1.2041
-1.2408	-1.5686
-1.3883	2.5289
-0.5721	1.7559
-0.9001	-1.0362
-0.9413	-1.4604
-0.6159	2.2462
-0.7003	1.241
-0.2556	1.7332
0.0336	1.1694
-1.0502	2.0453
-0.8111	1.4771
-2.0706	2.1149
-0.9889	1.5158
-0.9237	-0.4949
-1.4342	2.1761
-0.8212	-0.6871
-1.3225	-0.0883
-1.5398	0.959
-0.682	1.5051
-0.9939	-0.1549
-1.1656	1.9395
0.8451	3.2355
-1.0201	1.0086
-1.3841	0.7557
-0.8581	1.7463
-2.0454	0.7796
-0.5931	2.4669
-0.5699	0.6628
-0.6537	1.1139
-0.5301	-1.085
-0.7145	1.3737
-1.6408	2.3222
-0.2144	1.5922
0.2428	-0.3468
-0.5092	1.4533
-1.7514	-2
-0.3855	2.415
-1.0107	0.64
-1.2226	-1.4815
-1.476	0.6232
0.9777	0
-0.1129	1.2238
-0.354	2.1664
-0.2332	0.301
-0.2481	0.6628
-0.6521	1.5416
-1.0757	-1.5528
-0.7236	2.8414
-0.2455	1.7404
-1.0198	1.5396
-0.2953	0.9494
-0.587	0.2399
0.4033	2.2856
-0.8837	-0.0088
-0.6954	1.301
-0.6529	1.5911
-1.1239	1.415
-0.3252	0.3802
-0.7933	0.0569
-0.6365	0.7709
0.2149	1.3662
-1.0882	0.9566
-1.1017	-0.5418
0.2901	-0.4711
-0.4317	1.7404
-0.77	1.8187
-0.9766	-1.4949
-0.5501	1.4624
-1.8432	-0.632
-0.4499	0.8666
-1.1645	1.3711
-1.8535	-0.2843
-0.1223	2.0755
-0.2493	0.5775
-1.0687	2.0492
0.541	1.73
-1.3268	-0.3768
-0.7635	1.4579
0.2544	1.6532
-0.0872	-0.0969
-0.3348	-0.4511
-0.3147	-0.8861
0.0503	2.4417
-0.8022	1.4771
0.3633	1.2788
-0.5454	2.4067
-0.7625	1.1523
-0.2384	1.584
-0.0644	-1.7696
-0.7379	0.574
-0.5284	1.3636
-1.0188	1.2304
-0.6543	2.2553
-0.1401	1.7562
[truncated: 2,272 more rows]

## Sheet: Figure S6
CAI	kcat [1/s]
0.4116	0.6839
0.4256	2.3139
0.3922	2.2529
0.5018	0.6839
0.4035	2.5211
0.3469	2.1523
0.5699	1.0086
0.5437	1.653
0.3293	0.9731
0.5685	0.7853
0.5072	1.3464
0.3354	1.0651
0.4233	1.5717
0.3424	1.7757
0.3317	0.3986
0.3661	0.7924
0.7751	2.3054
0.4178	1.8976
0.3106	0.1761
0.3354	1.5453
0.4322	1.9117
0.4056	2.9175
0.5362	2.1139
0.4151	0.5657
0.367	1.9493
0.4313	1.1673
0.7214	2.2359
0.3554	1.2856
0.5443	1.446
0.4256	2.2742
0.5162	2.8451
0.5162	3.1303
0.3437	2.1673
0.4347	1.5527
0.4417	0.716
0.3432	2.0671
0.3592	-0.0269
0.4178	2
0.4452	1.2398
0.5634	1.1461
0.5378	0.4023
0.3308	1.3181
0.4116	0.5775
0.4452	1.0426
0.3953	0.5185
0.3171	0.4983
0.3953	0.5051
0.4949	-0.9208
0.6713	1.143
0.3981	2.4065
0.3726	-0.0969
0.3293	1.1139
0.5063	2.2405
0.3383	1.5866
0.4103	2.0755
0.5063	2.4594
0.3871	0.2863
0.4038	1.1585
0.3996	1.9661
0.4434	-1.6888
0.6163	2.248
0.5443	1.3323
0.4408	1.3909
0.3274	1.301
0.6482	1.7243
0.4555	4.2648
0.4782	1.0569
0.4856	0.5998
0.4594	2.8751
0.4408	0.6628
0.3886	0.5315
0.5523	0.8561
0.4588	1.0974
0.6535	1.0745
0.476	0.886
0.5555	2.7243
0.6573	0.4098
0.4116	0.49
0.3953	0.0414
0.3765	3.5263
0.6003	2.5289
0.6021	2.1761
0.3661	1.0086
0.5066	0.7557
0.6021	2.0492
0.5112	1.73
0.3554	1.2788
0.4901	1.584
0.5634	0.699
0.3876	1.0792
0.4151	0.9269
0.3647	0.4374
0.4286	1.3897
0.5112	1.7679
0.4682	1.8513
0.7195	1.0569
0.429	1.8784
0.5634	0.8195
0.4472	1.8751
0.6104	1.6435
0.3521	2.0043
0.4782	1.1206
0.4485	1.9552
0.3293	0.5682
0.4408	1.3762
0.5003	1.9294
0.4636	0.4175
0.3686	0.9777
0.5634	0.9777
0.5708	1.3953
0.3772	-1.3873
0.4335	2.6435
0.3354	1.1896
0.5556	-0.3565
0.3817	0.0072
0.3308	1.1614
0.2996	-0.0862
0.5414	1.2989
0.6021	1.7388
0.3661	1.0294
0.3373	2.4065
0.7175	2.356
0.4417	1.301
0.3481	1.2223
0.4624	0.301
0.6442	1.9111
0.385	1.9609
0.4204	0.5515
0.3904	-0.8601
0.3962	2.0646
0.4991	2.1959
0.3293	0.9823
0.5486	1.4548
0.3495	-0.0884
0.6021	2.1764
0.4392	1.3979
0.4281	2.2455
0.4404	1.4216
0.4033	0.2974
0.3647	0.4771
0.4498	1.534
0.3869	1.2788
0.4322	1.6212
0.6713	0.1761
0.3314	1.1173
0.4313	1.6304
0.7008	1.8332
0.4322	2.0682
0.3167	1.8681
0.4747	1.6821
0.4404	1.5504
0.5443	1.6803
0.8092	1.0325
0.3938	-0.1938
0.3293	0.8261
0.3904	-0.7782
0.4619	1.2553
0.4204	0.8136
0.6715	1.6506
0.4991	2.0043
0.6466	1.4771
0.4533	1.3617
0.3293	0.9777
0.4599	1.1461
0.4417	0.7126
0.3592	0.6021
0.2688	1.1087
0.3476	1.1959
0.5245	0.9828
0.3847	0.6618
0.3308	1.3385
0.4116	0.0934
0.5127	2.8808
0.5127	2.8751
0.5212	0.6282
0.3952	2.2989
0.3834	1.9186
0.6346	0.3485
0.5634	0.9633
0.5345	0.3226
0.4256	1.3979
0.4498	1.4829
0.3293	1.2304
0.3827	1.8132
0.5699	1.7709
0.4313	1.0645
0.3469	2.0212
0.5685	0.8325
0.5523	0.6964
0.3953	0.4472
0.6724	0
0.3383	1.4624
0.3713	1.4314
0.6269	-0.2966
0.4313	1.4065
0.6766	1.1761
0.4286	2.2579
0.3647	0.7302
0.476	0.8293
0.3239	2.5119
0.4555	4.2788
0.38	1.4548
0.4636	0.286
0.6378	2.0269
0.4347	0.6628
0.7214	1.5786
0.632	1.1997
0.3492	0.0294
0.3847	1.0645
0.4108	-0.3802
0.4856	0.8702
0.4901	1.9681
0.3661	0.2041
0.2688	1.1087
0.3588	1.3222
0.4335	2.3519
0.5414	1.1206
0.3383	1.4487
0.4313	0.7324
0.5112	1.2788
0.3938	0.233
0.4116	0.5263
0.4002	1.0086
0.4856	1.5315
0.4434	-0.9586
0.4408	0.8156
0.3938	0.0899
0.6346	0.5563
0.3308	1.3047
0.4236	1.9731
0.4452	1.3865
0.3446	0
0.4972	-0.4202
0.7008	1.8665
0.4991	1.8451
0.3726	0
0.476	0.0792
0.3493	-0.1367
0.5694	0.1901
0.6275	0.5465
0.39	3.4191
0.5784	1.2243
0.5325	-0.4949
0.303	0.3979
0.3419	-2.3188
0.411	2.8817
0.3977	-0.699
0.5399	-0.2148
0.543	1.3617
0.319	-0.6642
0.46	3.1504
0.4859	1.4472
0.354	1.0414
0.4658	2.4757
0.4935	1.1601
0.543	1.3927
0.303	0.2233
0.3533	1.4574
0.4625	1.397
0.3593	2.6186
0.411	2.8814
0.4726	1.2659
0.39	2.7899
0.39	2.7584
0.4635	1.4703
0.3076	3.8408
0.3593	2.0785
0.3699	1.2526
0.3767	1.5315
0.5325	0.4771
0.5657	1.334
0.5784	1.2348
0.543	1.4133
0.5005	2.7324
0.5828	2.1987
0.4738	0.4845
0.3493	-0.0555
0.4635	2.1523
0.4716	1
0.6461	2.3424
0.5657	1.7782
0.3977	-0.6884
0.4043	1.0494
0.5325	0.415
0.5784	1.159
0.3519	1.4624
0.466	1.8325
0.4638	-0.2218
0.6275	1.1038
0.3866	1.7108
0.3713	-0.0969
0.3866	1.7243
0.6343	1.6506
0.3519	0.5563
0.3849	1.8573
0.5828	2.1958
0.3849	1.3021
0.6461	2.5185
0.4075	0.5185
0.5013	3.3222
0.4625	1.7634
0.4075	0.1367
0.5167	1.2765

[truncated: 2 more sheets: Figure S7, Figure S8]
